# Supplementary material for: HALP score and 30-day mortality: an observational analysis of clinical associations in Pneumonia
Source: PeerJ. 2026 Jun 11;14:e21442. doi: 10.7717/peerj.21442 (PMC13264974; doi:10.7717/peerj.21442)
Supplement: Supplemental Information 1 [file peerj-14-21442-s001.xlsx]

## Sheet: Sayfa1
Age	Sex (0 female, 1 male)	Lenght of hospital stay	Mortality	Multilobulary	Pleural effusion	Oxygen support? (1 face mask 2 noni-invasive ventilation 3 low flow oxygen support)	confusion	KVH	copd	chronic liver disease	hypertension	diabetes	stroke	chronic kidney disease	dementia	cancer	systolic BP	diastolik BP	pulse rate	saturation oxygen	saturation room oxygen	temperature	shock index	Ph	Lactat	Pco2	chco3	WBC	NEU	LYM	MONO	RBC	HB	HCT	MCV	PLT	PCT	MPV	GLUKOZ	ÜRE	CRE	ALBUM	AST	ALT	Na	CRP	PCT	NLR	LMR
20	0	15	0	0	0	3	0	0	0	0	0	0	0	1	0	0	160	90	120	99	91	36.5	0.75	7.42	1.5	44	25	14	12	1.5	0.5	4.1	12.5	40	85	245	0.236	9.1	152	45	0.6	32	15	12	139	95	0.5	8	3
68	1	17	0	1	0	2	0	0	1	0	0	0	0	0	0	0	110	70	102	96	84	38.2	0.927273	7.18	3.75	70.6	26.1	13.51	10.1	1.19	2.19	4.74	14.3	46	97	266	0.225	8.4	215	79	1.58	30	142	103	139	240	2.23	8.48739	0.543379
83	1	8	1	1	1	3	0	1	0	0	1	1	0	0	1	1	130	70	83	65	88	38.1	0.638462	7.36	2.76	43.9	24.4	6.1	5.47	0.46	0.16	3.8	9.9	30.8	88.6	174	0.152	8.8	133	53	0.52	30	12	8	142	186.5	0.41	11.8913	2.875
69	1	4	0	1	0	3	0	0	0	0	1	0	0	0	0	0	100	70	90	94	85	36	0.9	7.39	1.52	41.3	24.5	8.95	8.5	0.29	0.07	4.71	12.9	40.8	86.5	318	0.266	8.4	171	43	0.79	32	44	51	137	124.7	0.08	29.3103	4.14286
68	1	9	0	1	0	3	0	1	0	0	0	1	0	0	0	0	130	70	98	92	84	35.4	0.753846	7.45	2.19	41.9	28.6	10.34	7.17	2.19	0.92	4.69	13.7	41	87.5	267	0.23	8.6	137	28	0.64	32	86	74	132	116.9	0.08	3.27397	2.38043
81	0	27	0	1	1	3	1	1	0	0	0	0	1	0	1	0	110	70	120	95	85	36.5	1.09091	7.29	4.26	31.1	14.7	8.64	6.88	1.15	0.59	6.13	16.3	50.7	82.7	107	0.117	10.9	75	147	1.76	38	188	158	159	28.5	0.25	5.98261	1.94915
72	0	4	1	1	0	3	0	1	0	0	1	1	0	0	0	0	140	80	95	92	65	36	0.678571	7.34	1.92	45.4	24.4	5.82	4.52	0.94	0.34	5.55	14.9	46.9	84.6	195	0.204	10.5	181	164	2.56	28	35	20	138	71.8	0.28	4.80851	2.76471
88	0	14	0	0	0	3	0	1	0	0	1	1	0	0	0	0	150	70	85	92	83	36.5	0.566667	7.44	1.55	40.4	26.9	8.64	6.67	0.92	1.02	0.54	9.9	30.1	85.2	116	0.135	11.6	194	101	1.08	35	14	18	134	43.2	0.32	7.25	0.901961
44	1	9	0	1	0	3	0	1	0	0	0	1	0	0	0	0	110	60	98	96	90	37.1	0.890909	7.41	1.34	44.7	28	4.94	4.06	0.6	0.27	4.88	14.6	43.4	89	202	0.224	11.1	315	29	0.9	31	26	15	128	17.5	0.14	6.76667	2.22222
82	0	5	0	1	0	3	0	1	0	0	1	1	0	0	0	0	120	70	84	94	86	36.7	0.7	7.39	1.6	40.7	24.1	7.98	6.02	1.22	0.66	5.06	14.7	44.7	88.4	302	0.304	10.1	115	56	2.26	33	30	15	133	6.3	0.1	4.93443	1.84848
74	1	12	0	1	0	2	1	0	1	0	1	1	0	0	0	0	105	62	125	82	65	39.2	1.19048	7.15	3.71	91.3	31.2	3.29	1.44	1.79	0.03	4.72	15.5	47	99.7	250	0.241	9.6	132	100	0.95	29	12	6	141	350	1.83	0.804469	59.6667
82	1	21	1	1	1	3	1	1	0	0	1	0	0	0	0	0	120	80	75	92	82	36	0.625	7.23	1.89	33.2	13.8	8.82	8.22	0.37	0.1	3.75	10.9	31.9	85.1	179	0.148	8.3	141	194	8.53	25	39	19	135	98.7	0.64	22.2162	3.7
72	0	6	0	1	1	3	0	1	0	0	1	0	0	0	0	0	120	80	94	90	74	36.7	0.783333	7.35	1.07	48.8	26.5	5.01	3.84	1	0.16	4.19	12	37.8	90.2	192	0.203	10.6	142	23	0.58	33	20	14	135	99.8	0.07	3.84	6.25
87	1	15	1	1	0	3	0	1	0	0	0	0	0	0	0	0	100	60	55	96	87	37.2	0.55	7.3	2.49	44.7	21.7	7.28	6.55	0.54	0.16	4.99	13.5	41.8	83.7	249	0.229	9.2	118	53	1.31	29	46	28	136	88.2	0.41	12.1296	3.375
71	0	2	0	1	0	3	0	0	0	0	0	0	0	0	0	0	110	80	92	96	92	36.5	0.836364	7.46	1.39	37.6	26.6	16.6	15.73	0.44	0.4	5.09	13.6	42.4	83.3	115	0.169	16.6	203	21	0.75	35	19	19	141	56.1	0.08	35.75	1.1
83	1	18	1	1	0	2	1	1	0	0	1	1	0	0	1	0	90	60	150	92	70	38.1	1.66667	7.42	2.89	28.4	18	10.63	10.11	0.34	0.16	5.52	14.5	45.4	82.2	312	0.304	9.7	108	65	0.78	27	51	21	138	149.8	0.11	29.7353	2.125
82	0	14	0	1	0	3	0	1	0	0	1	0	0	0	0	0	110	60	92	96	85	36.7	0.836364	7.29	1.17	37.7	18	10.65	9.42	0.92	0.3	5.1	19	40.4	79.2	207	0.183	8.8	153	76	1.43	28	39	31	130	68.9	0.23	10.2391	3.06667
76	0	11	1	1	1	1	1	1	0	0	1	1	1	0	0	0	140	90	98	96	65	38.1	0.7	7.22	3.5	48	16	22.24	20.17	0.78	1.23	4.63	13.4	43.7	94.3	330	0.336	10.2	197	28	1.15	35	39	23	139	17.6	6.27	25.859	0.634146
75	1	6	1	1	0	3	1	0	0	0	0	0	1	0	0	0	90	60	121	86	72	37.2	1.34444	7.28	4.28	56.6	26.5	16.86	12.01	3.92	0.83	5.16	14.6	46.5	90.6	610	0.686	11.3	147	23	0.99	21	17	12	144	104	0.55	3.06378	4.72289
83	1	9	1	1	0	3	0	1	1	0	0	0	0	0	0	0	160	100	75	96	90	36.5	0.46875	7.34	2.07	47.7	25.3	13.66	12.35	0.93	0.34	5.72	15.2	49.5	86.4	150	0.137	9.1	111	66	1.93	32	26	12	138	100.2	3.09	13.2796	2.73529
81	0	6	0	1	0	3	0	1	0	0	1	0	0	0	0	0	140	82	107	94	90	36.8	0.764286	7.42	1.25	37.5	24.1	17.45	14.06	2.4	0.93	4.35	13.5	42.6	97.8	225	0.202	9	96	36	0.67	36	20	9	138	92	0.09	5.85833	2.58065
50	0	4	0	1	0	3	0	0	0	0	1	1	0	0	0	0	120	80	98	96	85	36.5	0.816667	7.34	2.33	42.4	22.8	24.09	14.81	6.87	1.02	4.77	12.3	39.6	83	488	0.427	8.7	131	22	0.54	32	8	14	139	73.3	0.14	2.15575	6.73529
65	1	8	0	1	0	3	0	0	0	0	1	1	0	0	0	0	140	70	76	98	95	36.5	0.542857	7.34	3.63	30.3	16	13.3	11.3	1.63	0.3	4.77	10.6	33.6	70.4	292	0.276	9.5	277	55	1.51	22	27	17	137	317.3	2.73	6.93252	5.43333
81	1	12	1	1	0	2	1	1	0	0	1	1	0	0	1	0	150	80	121	95	75	37.5	0.806667	7.39	3.13	37.2	22.3	21.24	18.6	2.04	0.5	5.13	13.8	43.5	84.7	380	0.407	10.7	148	74	1.15	26	50	16	141	245.4	0.74	9.11765	4.08
76	1	16	0	1	0	3	0	0	0	0	1	1	0	0	0	0	140	80	103	90	72	36.5	0.735714	7.38	2.18	31	18	11.3	9.71	0.34	1.17	5.68	15.2	48.7	85.7	301	0.321	10.6	391	55	1.23	28	31	35	134	206.7	0.14	28.5588	0.290598
80	0	10	0	1	0	3	0	1	0	1	1	1	0	0	0	0	90	60	72	95	70	38.2	0.8	7.37	2.13	37.2	21.1	8.52	5.99	1.91	0.6	4.62	13.3	41.4	89.6	220	0.212	9.6	209	67	2.11	33	39	38	130	107	0.17	3.13613	3.18333
59	1	7	0	1	0	3	0	0	1	0	0	0	0	0	0	1	120	60	118	86	92	36.7	0.983333	7.37	1.78	48.4	27.9	13.47	10.15	2.1	1.06	4.85	14.5	45.8	94.5	213	0.185	8.7	238	34	0.89	24	17	28	138	25	0.1	4.83333	1.98113
81	1	1	1	1	1	3	1	1	1	0	0	0	0	0	0	0	110	85	116	92	85	36.5	1.05455	7.35	3.41	37	20.3	3.93	3.57	0.32	0.03	4.01	12.6	37.7	94.1	187	0.198	10.6	163	157	1.46	25	25	21	143	266.4	0.12	11.1562	10.6667
51	0	10	0	1	0	3	0	1	1	0	1	1	0	0	0	0	150	95	101	95	82	36.8	0.673333	7.35	3.37	32	17.5	11.21	9.68	1.23	0.29	4.67	13.5	41.6	89.1	285	0.3	10.6	384	52	0.68	35	20	28	134	83	0.1	7.86992	4.24138
46	1	9	0	1	0	3	0	0	0	0	0	0	0	1	0	0	110	70	78	95	90	36.5	0.709091	7.36	1.54	34.1	19	6.34	4.92	0.93	0.48	3.78	10.3	33.1	87.6	284	0.298	10.5	192	125	3.07	25	21	14	134	52.1	0.15	5.29032	1.9375
49	1	5	0	1	0	3	0	0	0	0	0	0	0	0	0	0	130	80	80	92	86	36.8	0.615385	7.3	2.79	42.9	21.1	7.94	6.47	1.24	0.16	5.64	16.3	49.4	87.7	190	0.175	9.2	135	47	1.04	31	30	21	139	143.5	0.14	5.21774	7.75
87	1	6	1	1	0	2	1	1	0	0	1	1	0	0	0	1	105	68	115	92	75	37.1	1.09524	7.31	2.07	21.2	15.2	10.79	10.26	0.26	0.23	4.16	12.3	38.9	93.5	216	0.24	11.2	153	93	2.43	25	35	39	138	200.8	0.36	39.4615	1.13043
19	0	7	0	1	0	3	1	0	0	0	0	0	0	0	0	0	110	70	121	93	82	36.5	1.1	7.31	3.88	49.5	24.6	7.97	7.07	0.77	0.12	4.82	13.5	43	89.3	232	0.235	10.1	245	34	0.54	35	57	56	144	142.2	8.65	9.18182	6.41667
73	0	9	0	0	0	3	0	1	1	0	1	1	1	0	1	0	120	85	88	94	81	36.5	0.733333	7.39	0.87	40	24.2	7	4.89	1.54	0.33	4.18	11.3	36.2	86.7	167	0.206	12.3	96	42	0.73	34	19	17	138	34	0.09	3.17532	4.66667
77	1	19	1	1	1	2	1	1	0	0	1	1	0	0	0	0	120	60	133	80	62	38.2	1.10833	7.17	4.2	43.2	15.7	11.9	11.42	0.29	0.14	5.1	14.7	45.2	88.7	208	0.228	10.9	171	133	3.09	19	32	12	141	350	10.75	39.3793	2.07143
70	1	6	0	1	0	3	0	0	1	0	1	0	0	0	0	0	115	85	95	91	85	36.5	0.826087	7.33	3.05	50.5	26.6	9.2	7.32	1.17	0.68	4.22	11.3	38.4	90.9	344	0.377	10.9	153	50	0.79	32	125	175	135	188.6	0.26	6.25641	1.72059
69	1	18	0	1	0	1	1	1	1	0	1	1	1	0	1	0	124	76	104	94	70	38.2	0.83871	7.2	5.86	59	23	14.42	10.7	3.52	0.17	6.14	18	56.9	92.7	420	0.387	9.2	187	54	1.47	16	14	19	146	4	98	3.03977	20.7059
64	0	13	0	1	0	3	0	0	1	0	1	1	0	0	0	0	110	65	75	92	72	36.9	0.681818	7.35	1.01	44.5	24.3	4.76	3.58	0.86	0.31	4.57	12.4	40.6	88.7	314	0.291	9.3	162	27	0.81	30	57	53	143	195.2	0.14	4.16279	2.77419
82	1	11	1	1	1	3	1	1	0	0	1	1	1	0	1	0	142	75	69	94	81	37.1	0.485915	7.39	2.37	50.2	30	14.81	12.5	0.97	1.31	4.78	14.8	45.2	94.6	146	0.173	11.8	273	55	1.31	34	22	12	135	123.8	0.35	12.8866	0.740458
20	0	3	0	0	0	3	0	0	0	0	0	0	0	0	0	0	120	85	72	94	89	36.1	0.6	7.38	2.41	40.6	23.6	12.86	10.69	1.18	0.95	4.66	13.4	43.5	93.3	299	0.335	11.2	111	33	1.31	41	25	43	134	101.1	0.19	9.05932	1.24211
79	1	12	1	1	1	3	1	0	0	0	1	0	1	0	1	0	85	62	88	92	88	36.5	1.03529	7.2	3.94	39.1	15	19.68	19	0.49	0.08	3.17	8.9	27.8	87.6	99	0.091	9.2	109	180	1.46	18	220	270	126	188	4.02	38.7755	6.125
71	0	27	1	1	1	2	1	1	0	0	1	1	1	0	0	0	92	64	108	95	65	37.5	1.17391	7.25	0.87	117.6	50.8	13.09	11.65	0.46	0.94	4.14	11.8	39	94.2	253	0.257	10.1	137	24	0.39	32	32	20	137	48.8	0.58	25.3261	0.489362
73	1	1	1	1	1	1	1	1	0	0	1	0	1	0	1	0	110	80	120	93	65	38.6	1.09091	7.27	3.91	62.7	28.3	19.41	18.43	0.36	0.6	4.93	14.9	46.9	95.2	256	0.263	10.3	193	176	1.14	29	31	50	159	182.2	0.91	51.1944	0.6
71	1	11	1	1	0	3	1	0	0	0	0	0	1	0	1	1	108	65	125	92	75	36.5	1.15741	7.2	3.5	45	18	11.98	10.63	0.86	0.42	3.72	9.2	32	86	273	0.377	13.8	258	125	1.5	25	65	89	128	254	4.77	12.3605	2.04762
75	0	16	0	0	0	3	0	0	0	0	1	0	0	0	1	1	125	85	79	95	80	36.8	0.632	7.28	47.7	5.72	22.3	30.48	28.18	1.68	0.53	4.34	10	33.2	76.4	325	0.351	10.8	222	77	1.14	25	55	20	132	266	1.8	16.7738	3.16981
54	0	1	0	0	0	3	0	0	0	0	1	0	0	0	0	0	110	70	68	95	89	36.5	0.618182	7.4	46	1.1	26	5.34	3.07	1.48	0.67	2.89	7.4	24.7	86.1	330	0.304	9.2	106	36	0.73	35	12	11	142	29.8	0.5	2.07432	2.20896
98	1	5	1	1	1	3	1	1	0	0	1	0	0	0	0	0	87	53	85	92	75	36.7	0.977011	7.27	5.43	38.7	19.6	8.82	8.42	0.33	0.02	4.6	15.6	48.8	103.9	84	0.079	9.4	65	198	2.27	21	45	9	133	323.8	95	25.5152	16.5
78	1	4	1	0	1	1	1	0	1	0	1	1	1	0	0	0	141	82	62	96	65	36.7	0.439716	7.34	3.65	51.8	27.8	7.17	4.87	0.23	0.33	4.39	14	44.1	100.5	102	0.095	9.4	137	37	1.55	21	14	6	132	60.7	3.4	21.1739	0.69697
70	0	7	0	0	0	3	0	0	0	0	1	1	0	1	0	0	110	70	78	95	85	36.7	0.709091	7.36	1.59	49.8	21.9	14.99	12.62	1.6	0.65	4.27	9	29.6	69.4	390	0.347	8.9	118	57	1.3	36	10	6	133	69.2	0.5	7.8875	2.46154
80	1	8	0	0	0	3	0	1	0	0	1	0	0	0	0	0	130	72	87	92	86	36.9	0.669231	7.36	1.34	42.5	23.8	13.28	12.67	0.98	0.21	5.07	14.9	47	92.7	151	0.153	10.1	189	49	0.87	41	16	7	136	2	1.04	12.9286	4.66667
28	1	18	0	0	1	3	0	0	0	0	0	0	0	0	0	0	105	85	101	96	82	36.6	0.961905	7.41	1.26	45.1	28.4	12.5	9.08	2.48	0.9	4.84	14.2	45.8	94.7	218	0.206	9.4	84	36	0.57	36	17	14	143	71.1	0.69	3.66129	2.75556
74	0	19	1	0	1	3	1	1	0	0	1	0	0	0	0	1	90	60	98	95	75	36.8	1.08889	7.41	3.6	31.9	20	81.07	67.19	2.03	11.74	3.14	10.9	34	110.8	71	0.104	14.7	132	43	0.49	31	432	487	130	46.8	0.21	33.0985	0.172913
70	0	7	0	0	0	3	0	0	0	0	1	0	0	1	0	0	140	80	85	1.96	85	36.2	0.607143	7.51	1.12	38.5	30	5.88	4.69	0.54	0.41	3.93	9.9	32.7	83.1	230	0.183	7.9	130	34	2.66	31	11	6	142	72.2	0.33	8.68519	1.31707
74	1	12	0	0	0	3	0	0	1	0	0	1	0	0	0	0	136	82	116	98	85	37.1	0.852941	7.3	2.1	57.3	28	8.5	7.59	1.52	0.38	5.13	16	50.7	98.9	136	0.137	10.1	141	60	1.03	34	19	7	140	101.8	0.19	4.99342	4
87	0	9	0	0	0	3	0	1	0	0	1	1	0	0	0	0	130	70	94	95	85	37.5	0.723077	7.4	1.77	30.5	18.7	17.43	15.6	1.31	0.49	3.93	11.6	35.6	90.8	261	0.263	10.1	243	77	1.27	41	13	10	137	44.8	1.31	11.9084	2.67347
66	1	9	1	1	1	3	1	1	0	0	1	0	0	0	0	1	100	60	72	96	89	36.4	0.72	7.44	2.8	45.4	30.7	17.96	16.21	0.85	0.77	4.55	12.1	38	83.7	589	0.47	8	224	48	0.52	15	18	11	131	253.3	0.48	19.0706	1.1039
84	1	17	1	1	1	3	1	1	1	0	1	0	0	0	1	0	95	45	125	91	82	37.9	1.31579	7.17	6.72	59.5	21.2	9.89	7.26	1.44	0.17	3.93	12	39.2	99.9	238	0.202	8.5	141	82	1.19	19	18	8	140	350	5.2	5.04167	8.47059
70	0	3	0	1	0	3	0	1	0	0	1	1	0	0	1	0	120	80	72	95	85	36.4	0.6	7.37	1.31	48.2	37.9	9.31	7.89	0.98	0.39	4.18	11.9	37	88.5	548	0.53	9.7	199	57	0.85	34	25	14	137	51.4	0.08	8.05102	2.51282
58	0	2	1	1	1	3	0	1	0	0	1	1	1	0	0	0	85	45	110	90	64	38.5	1.29412	7.42	2.1	34.9	22.5	11.45	8.9	0.45	0.53	3.82	8.9	29.5	77.2	222	0.19	8.9	146	46	0.59	26	30	18	133	98.7	0.38	19.7778	0.849057
64	0	4	0	0	0	3	0	0	1	0	1	1	0	0	0	0	150	80	96	94	85	36.3	0.64	7.45	1.2	44	25	14.21	6.9	2.21	0.7	5.58	16.2	51.3	92	244	0.289	11.9	289	38	0.74	33	10	12	137	55.3	0.1	3.12217	3.15714
72	1	18	1	1	1	3	1	1	0	0	1	0	0	0	0	0	130	80	85	94	85	36.6	0.653846	7.5	4.11	30.6	23.7	9.52	8.58	0.56	0.33	4.36	11.7	37	84.7	357	0.281	7.9	204	61	0.83	23	33	14	134	149.7	3.08	15.3214	1.69697
67	0	4	0	0	0	3	0	1	0	0	1	0	1	0	0	0	86	45	121	90	69	37.6	1.40698	7.39	34.01	53.7	32.4	13.45	12.84	0.43	0.16	4.64	13.9	44.1	94.9	232	0.245	10.6	207	42	0.92	32	16	8	139	302.5	0.15	29.8605	2.6875
68	0	10	1	0	1	3	1	0	0	0	1	1	0	0	0	1	95	65	102	91	65	38.5	1.07368	7.29	3.6	36	25	17.88	15.26	0.83	0.67	2.52	6.6	21.1	83.6	538	0.446	8.3	151	81	1.65	19	12	4	134	169.2	0.11	18.3855	1.23881
75	1	24	0	0	0	3	0	0	0	0	1	0	0	0	0	1	100	60	88	94	89	36.4	0.88	7.38	1.57	40.1	28.3	11.44	9.93	0.98	0.49	3.68	9.5	31.6	86	304	0.297	9.8	84	47	0.9	36	12	11	139	153.5	0.15	10.1327	2
22	1	4	0	1	0	3	1	0	0	0	0	0	0	0	0	0	120	80	111	92	85	38.5	0.925	7.41	2.83	28.9	18.2	13.87	7.64	5.03	1.16	5.75	16.3	49.4	86	145	0.132	9.1	96	13	0.54	39	54	40	139	120	1.42	1.51889	4.33621
80	0	13	0	0	0	3	0	0	0	0	1	0	0	0	0	0	120	75	94	92	85	37.5	0.783333	7.46	2.06	45.4	31.8	15.03	13.55	1	0.45	5.4	15	48.2	89.3	212	0.248	11.7	136	210	0.98	25	51	38	155	264.2	4.2	13.55	2.22222
67	1	5	0	0	0	3	0	1	1	0	0	0	0	0	0	0	130	80	98	96	76	38.5	0.753846	7.45	2.1	41.9	27.1	19.96	18.7	0.82	0.42	6.42	16.4	52.6	82	193	0.183	9.5	180	33	0.81	34	16	15	138	20.4	0.2	22.8049	1.95238
76	1	6	0	0	0	3	0	0	0	0	0	0	0	0	0	0	140	95	75	92	85	36.8	0.535714	7.38	2.65	35	20.4	17.09	16.46	0.34	0.25	4.74	14.5	44.6	94	249	0.236	9.5	97	74	1.31	25	15	11	139	339.8	7.79	48.4118	1.36
66	0	12	0	0	0	3	0	1	0	0	1	1	0	1	0	0	150	96	85	94	75	38.5	0.566667	7.27	0.89	51.4	23.6	3.85	2.47	0.95	0.31	4	10.9	36.1	90.3	138	0.124	9	146	80	6.27	26	7	7	138	25	0.36	2.6	3.06452
63	0	4	0	0	0	3	0	0	0	0	1	0	0	0	0	0	130	80	94	96	85	36.9	0.723077	7.43	1.33	32.2	21	12.2	8.5	2.74	0.92	4.57	12.9	39.2	85.7	280	0.308	11	127	26	1.09	32	73	80	136	219.4	0.9	3.10219	2.97826
65	1	3	0	0	0	3	0	1	0	0	1	1	0	0	0	0	120	80	76	96	86	36.8	0.633333	7.4	0.88	44.1	27.3	11.89	10.88	1.45	0.53	4.57	12.7	39.7	86.7	226	0.226	10	157	42	1.01	31	26	24	137	16.3	0.3	7.50345	2.73585
90	1	10	1	1	1	3	1	1	0	0	1	0	0	1	0	0	90	65	110	91	67	36.7	1.22222	7.35	3.22	33.5	18.3	74	12.7	0.42	0.85	4.48	10.3	32.8	73.1	173	0.197	11.4	171	217	2.75	18	349	299	132	162.6	1.92	30.2381	0.494118
89	0	10	0	1	1	3	0	1	0	0	0	1	1	0	0	0	110	65	98	94	89	37.6	0.890909	7.35	51.2	1.95	23.8	13.06	11.9	0.61	0.5	4.21	12.3	40.3	95.7	321	0.286	8.9	127	68	1.04	36	48	32	140	12.2	0.71	19.5082	1.22
55	0	7	0	0	0	3	0	1	0	0	1	1	0	0	0	0	120	75	94	96	85	36.6	0.783333	7.39	1.85	41.7	32.3	26.23	23.95	1.25	0.95	5.68	16	51.2	90.1	289	0.286	9.9	189	35	0.41	29	22	21	139	26.1	0.5	19.16	1.31579
61	0	14	0	0	0	3	0	0	1	0	1	0	0	0	0	0	110	70	88	98	85	36.6	0.8	7.36	1.1	36	25	22.53	21.14	2.35	0.75	4.57	11.9	37	81	312	0.399	12.5	89	123	1.54	29	22	14	130	183.8	0.73	8.99574	3.13333
64	0	24	0	1	1	3	0	1	1	0	1	1	0	0	0	0	145	89	115	94	84	36.9	0.793103	7.4	0.69	39.2	24.1	8.44	7.21	0.88	0.29	3.88	10.5	32.3	83.3	271	0.279	10.3	167	148	2.53	27	23	14	128	128	0.86	8.19318	3.03448
61	1	19	0	0	0	3	0	0	1	0	0	0	0	0	0	0	120	75	84	95	79	37.5	0.7	7.4	1.24	50.69	29.1	20.5	19.28	0.85	0.56	4.57	12.8	42	91.9	217	0.213	9.8	129	52	0.73	29	83	38	134	263.1	0.62	22.6824	1.51786
37	1	19	0	1	0	3	0	0	0	0	0	0	0	0	0	0	120	75	96	94	85	38.1	0.8	7.28	2.79	50.3	23.6	15.93	15.01	1.62	1.28	5.9	15.9	49.2	88	290	0.271	9.3	130	40	0.48	34	21	13	139	8.9	1.01	9.26543	1.26562
60	1	6	0	0	1	3	0	1	0	0	0	0	0	0	0	0	150	90	95	96	87	37.9	0.633333	7.43	1.52	42.4	27.7	14.46	12.13	1.3	1.01	4.28	11.6	35.3	82.5	259	0.222	8.5	104	24	0.93	34	32	27	137	184	1.07	9.33077	1.28713
83	0	19	0	0	1	3	0	1	0	0	1	1	0	0	0	0	120	65	92	98	85	36.5	0.766667	7.4	1.94	38.3	23.4	14.56	11.89	1.57	0.87	3.51	9.4	29.9	85.2	270	0.242	8.9	212	65	1.36	35	14	23	138	45.4	0.02	7.57325	1.8046
76	0	5	0	0	0	3	0	0	1	0	1	0	0	0	0	0	120	80	80	96	89	36.5	0.666667	7.33	1.5	55.1	28.7	8.13	6.31	1.19	0.49	4.76	14.1	44.7	93.8	236	0.251	10.6	114	34	0.56	33	13	14	139	35	0.05	5.30252	2.42857
84	1	12	0	0	0	3	0	0	0	0	0	1	0	0	0	0	125	75	82	94	85	36.7	0.656	7.36	4.31	49.1	27.4	21.1	19.79	1.06	0.23	5.28	16.2	49.5	93.8	148	0.177	12	117	62	1.52	24	16	10	142	123.8	18.04	18.6698	4.6087
51	0	11	0	0	0	3	0	0	0	0	0	1	0	0	0	0	140	90	78	96	85	36.5	0.557143	7.46	2.09	36.3	25.8	9.55	6.86	2.08	0.54	2.64	6.7	21.9	82.9	323	0.308	9.5	452	16	0.63	27	21	9	132	175.7	0.49	3.29808	3.85185
75	1	14	0	1	1	3	0	0	0	0	1	0	0	0	0	0	120	70	84	94	75	36.7	0.7	7.54	1.88	29.2	24.9	18.51	15.42	2.01	0.84	3.75	10.5	32.3	86.2	654	0.552	8.4	160	32	1.11	34	65	35	136	170.8	0.25	7.67164	2.39286
73	1	12	0	0	0	3	0	0	0	0	0	0	0	0	0	0	120	70	80	92	89	36.7	0.666667	7.44	1.4	41.9	28.2	24.04	22.52	0.97	0.49	5.04	13.7	42.2	83.6	185	0.206	11.1	97	42	0.98	35	13	8	136	27.8	0.2	23.2165	1.97959
88	1	11	0	0	0	3	0	0	1	0	0	0	0	0	0	0	120	80	94	95	85	36.4	0.783333	7.41	2.71	27.5	17.4	18.13	15.69	2.07	0.32	3.67	11.6	35	95.5	138	0.148	10.7	94	54	1.13	34	14	7	137	104	36.39	7.57971	6.46875
65	1	9	0	0	0	3	0	0	0	0	1	0	0	0	0	0	150	80	110	91	85	38.7	0.733333	7.38	1.52	46.6	27.1	11.56	9.03	1.34	1.12	5.18	14.2	43.1	83.2	196	0.179	9.1	151	63	1.6	35	35	18	136	204.8	0.2	6.73881	1.19643
86	0	3	0	0	0	3	1	0	0	0	1	0	0	0	1	0	84	48	65	91	79	37.9	0.77381	7.42	1.72	28.5	18.1	10.71	9.2	1.11	0.39	3.39	9.8	29.9	88.1	336	0.286	8.5	167	57	0.78	25	68	31	137	16.6	1	8.28829	2.84615
66	1	3	1	1	1	3	1	0	0	0	1	1	0	0	0	1	85	64	132	91	64	38.9	1.55294	7.46	6.3	33.4	24.5	0.59	0.25	0.27	0.01	4.05	11	33.6	83.1	35	0.036	10.2	215	47	0.46	16	18	16	130	279.9	4.3	0.925926	27
79	1	1	1	1	0	1	1	1	0	0	0	0	0	0	0	1	90	60	121	92	65	38.5	1.34444	7.3	9.17	28.3	13.6	8.51	1.56	6.87	0.07	4.65	12.9	39.3	84.5	183	0.174	9.5	105	114	1.81	13	25	11	131	318.6	49.22	0.227074	98.1429
65	0	7	0	0	0	3	0	0	0	0	0	0	0	0	0	0	120	80	80	93	89	38.5	0.666667	7.39	1.09	36.3	21.9	8.71	6.54	1.49	0.65	4.15	11.6	36.5	87.9	243	0.197	8.1	142	18	0.58	30	22	16	135	223.6	0.12	4.38926	2.29231
69	1	10	0	0	0	3	0	0	0	0	0	0	0	0	0	0	110	60	75	95	89	36.5	0.681818	7.46	1.42	40.3	28.1	6.96	5.64	0.94	0.33	4.84	11.5	36.7	75.7	250	0.18	7.2	108	50	0.59	25	79	67	134	75.6	0.14	6	2.84848
66	0	11	0	0	0	3	0	0	1	0	1	1	0	0	0	0	110	70	100	93	89	36.7	0.909091	7.41	1.5	50.3	31.3	9.79	6.97	1.97	0.76	5.48	15.1	47.7	87.1	260	0.241	9.3	125	25	0.54	24	12	9	142	88.7	0.03	3.53807	2.59211
65	1	13	0	1	0	3	0	0	0	0	0	0	0	0	0	0	100	65	96	98	89	36.7	0.96	7.51	1.29	22.9	17.9	15.86	15.07	0.53	0.21	4.04	13	37.5	92.8	207	0.217	10.5	88	153	2.71	29	61	43	122	242.1	7	28.434	2.52381
89	0	7	0	0	0	3	0	1	0	0	0	1	0	0	0	0	110	70	80	94	84	36.2	0.727273	7.37	1.54	41.1	23.3	12.58	7.48	3.87	0.47	3.96	10.5	33.3	83.9	256	0.201	7.9	103	153	1.73	29	26	13	135	21.5	0.08	1.93282	8.23404
72	0	5	0	0	0	3	0	0	1	0	1	1	0	0	0	0	150	80	78	94	89	36.5	0.52	7.36	1.97	40.2	22.4	6.17	4.34	1.34	0.43	4.29	13.6	38.6	90	231	0.221	9.6	200	69	0.9	34	34	18	134	119.4	0.3	3.23881	3.11628
88	0	12	1	1	1	3	1	1	1	0	1	0	0	0	0	0	100	60	115	94	65	38.9	1.15	7.37	3.46	61.9	35.5	14.73	12.71	0.66	1.11	3.84	12.3	36.9	96.1	309	0.252	8.1	101	20	0.57	18	14	6	138	105.2	0.3	19.2576	0.594595
79	1	8	0	0	0	3	0	0	1	0	1	1	0	0	0	0	120	85	95	94	82	38.5	0.791667	7.37	2.6	39	22.1	9.33	6.36	1.54	1	3.64	11.7	35.8	98.4	291	0.301	10.4	111	29	0.83	29	15	13	140	183.8	0.09	4.12987	1.54
88	1	2	1	1	1	3	0	0	1	0	0	0	0	0	0	0	125	66	64	95	75	36.5	0.512	7.38	3.41	39	23	14.61	12.87	0.64	0.51	5.4	15.4	49.2	91.1	260	0.285	10.9	170	124	1.97	19	21	31	139	63.4	1.21	20.1094	1.2549
81	0	9	0	0	0	3	0	0	1	0	1	0	0	0	0	0	152	91	98	94	70	36.5	0.644737	7.42	0.88	40.1	25.4	13.53	10.91	1.54	1	5.49	13.6	43.2	78.7	242	0.209	8.7	96	30	0.5	28	11	6	137	200	0.2	7.08442	1.54
90	1	8	0	0	1	3	1	0	0	0	0	1	1	1	1	0	130	65	98	96	85	38.6	0.753846	7.41	1.66	38.2	23.9	16.06	13.09	1.74	1.16	3.36	9.4	29.2	87	256	0.241	9.4	81	84	1.87	21	22	11	135	18	1.08	7.52299	1.5
83	1	8	0	0	1	3	0	0	0	0	1	0	1	0	1	0	120	60	115	93	89	38.5	0.958333	7.4	1.88	36.4	22.3	10.25	8.53	0.69	0.83	4.87	12	37.1	76.2	346	0.283	8.2	160	23	0.64	24	16	14	125	198.5	0.17	12.3623	0.831325
77	1	8	0	0	0	3	0	1	0	0	1	0	0	0	0	0	120	80	75	96	85	36.7	0.625	7.42	2.22	27	17.2	8.38	5.41	1.32	1.57	2.55	9.1	27.2	106.6	215	0.182	8.5	124	48	1.19	24	35	21	120	198.8	1.49	4.09848	0.840764
69	1	3	0	0	0	3	0	0	1	0	1	1	0	0	0	0	130	70	70	93	85	36.5	0.538462	7.42	1.28	38.6	24.9	17.72	12.72	3.81	1.06	4.63	13	40.3	87	260	0.228	8.8	151	53	1.16	31	30	32	137	173.5	0.26	3.33858	3.59434
89	1	9	0	1	1	3	0	1	0	0	1	0	0	0	0	0	132	76	74	98	89	36.7	0.560606	7.29	1.07	59.2	28.4	9.67	8.82	0.72	0.11	4.17	12.7	40.7	97.6	458	0.429	9.4	140	47	0.98	28	27	27	138	15	0.06	12.25	6.54545
78	1	5	0	0	0	3	0	0	0	0	1	0	1	0	0	0	120	77	74	96	89	36.8	0.616667	7.43	0.92	43.1	28	20.76	16.51	3.24	0.899	4.14	11.4	33.9	82	279	0.28	10	109	42	0.97	25	18	6	135	141.8	0.32	5.09568	3.604
53	1	5	0	1	0	3	0	0	0	0	0	0	0	0	0	0	120	80	75	94	89	37.1	0.625	7.4	1.33	39	20.6	16.01	14.79	0.53	0.66	4.92	14.3	43.5	88.4	169	0.179	10.6	145	39	0.83	31	53	62	139	184.4	3.66	27.9057	0.80303
81	0	10	0	0	1	3	0	0	0	0	0	0	0	0	0	0	105	60	102	93	83	37.4	0.971429	7.46	1.1	38.5	25.5	28.05	24.25	2.13	1.61	3.69	11.6	36.8	99.8	551	0.52	9.4	142	42	0.91	32	29	25	138	319.8	0.66	11.385	1.32298
63	0	5	0	0	0	3	0	0	1	0	0	0	0	0	0	0	110	60	84	95	85	36.6	0.763636	7.44	1.37	31.6	21.1	27.42	21.91	4.25	1.01	4.41	11.2	35.3	80.1	512	0.455	8.9	130	26	0.59	29	11	13	139	120.6	0.6	5.15529	4.20792
19	0	12	0	1	1	1	0	0	0	0	0	0	0	0	0	0	90	60	103	94	75	36.5	1.14444	7.42	3.12	33	21.2	19.72	13.76	4.56	1.31	4.49	13.6	41.4	92.1	307	0.296	8	119	37	0.42	16	18	16	139	23.1	0.04	3.01754	3.48092
72	0	14	0	0	0	3	0	0	0	0	1	1	0	0	0	0	130	70	95	94	89	38.2	0.730769	7.38	1.1	36	25	11.38	8.64	1.79	0.84	5.06	13.6	42.4	83.9	298	0.33	11.1	190	23	0.75	27	28	54	141	286.2	0.81	4.82682	2.13095
82	1	6	1	1	1	3	1	0	0	0	1	1	0	0	0	1	90	65	110	91	65	38.5	1.22222	7.42	3.69	31.6	20.5	14.25	11.76	0.73	1.04	5.12	16.5	49.3	98.4	223	0.206	9.2	134	86	0.95	19	48	48	144	162.1	0.41	16.1096	0.701923
62	1	9	0	0	0	3	0	0	1	0	0	0	0	0	0	0	120	80	100	97	89	37.9	0.833333	7.44	1.57	31.2	21.1	12.07	10.24	1.31	0.5	4.79	15.4	45.3	94.6	183	0.186	10.1	145	47	0.99	34	25	19	134	165.2	0.57	7.81679	2.62
74	0	15	0	0	0	3	1	0	0	0	1	1	0	0	0	0	115	70	95	95	75	37.1	0.826087	7.46	3.19	29.5	20.9	15.87	15.2	0.18	0.45	3.54	10.7	32.1	90.8	199	0.212	10.6	466	86	1.27	28	19	16	124	278.4	8.07	84.4444	0.4
48	1	2	0	1	0	2	0	1	1	0	1	0	1	0	0	0	110	70	88	94	85	37.1	0.8	7.48	1.5	32.4	23.8	8.65	5.29	2.33	0.84	4.46	13.2	39.5	88.6	174	0.209	12	90	23	0.71	28	15	13	133	120.5	0.13	2.27039	2.77381
78	0	7	0	0	0	3	0	0	1	0	1	1	0	0	0	0	120	75	84	98	89	36.6	0.7	7.42	1.32	42.6	27.1	23.34	21.52	1.74	1.02	4.8	13.9	42.4	88.4	182	0.187	10.3	146	43	0.64	39	15	9	139	6	4.1	12.3678	1.70588
45	1	9	0	0	0	3	0	0	0	0	0	0	0	0	0	0	130	80	98	92	89	36.9	0.753846	7.47	1.94	29.3	21	8.49	7.32	0.96	0.19	3.95	12.1	35	88.7	78	0.112	14.5	106	42	1.1	34	446	150	127	224.6	3.74	7.625	5.05263
67	1	6	0	0	0	3	0	0	0	0	0	0	0	0	0	0	140	80	70	93	89	36.7	0.5	7.44	1.38	36.6	24.6	15.53	12.84	1.36	1.25	4.88	14.9	43.7	89.5	200	0.19	9.5	138	41	1.14	34	25	19	134	169.1	0.37	9.44118	1.088
59	1	7	0	0	0	3	0	0	1	0	0	1	0	0	0	0	110	65	85	94	85	37.5	0.772727	7.45	1.47	43.7	30.2	5.33	3.93	0.76	0.45	3.44	10.2	32	93.1	171	0.176	10.3	162	40	1	36	87	84	135	144.4	0.08	5.17105	1.68889
93	0	8	0	1	1	3	0	0	1	0	1	1	0	1	0	0	123	63	93	94	79	37.7	0.756098	7.36	1.44	49.5	27.7	9.45	7.06	1.69	0.57	3.98	12.1	38.6	96.9	242	0.265	10.9	208	61	1.91	30	23	12	140	19.1	0.14	4.17751	2.96491
95	0	2	0	0	1	3	0	1	0	0	1	1	0	0	0	0	150	90	99	94	84	36.5	0.66	7.3	2.82	35.7	23.1	14.14	11.12	2.05	0.9	3.07	8.7	27.1	88	281	0.282	10	194	62	1.2	29	26	19	133	41.6	0.14	5.42439	2.27778
77	0	4	0	1	0	3	0	0	1	0	1	1	0	0	0	0	140	90	107	92	75	36.7	0.764286	7.36	1.5	38	25	12.44	10.43	1.02	0.83	4.74	11	35.4	74.7	222	0.239	10.7	133	21	0.65	28	13	10	133	177	0.3	10.2255	1.22892
66	1	4	1	0	0	2	1	0	0	0	1	1	0	1	0	0	130	80	135	89	65	38.6	1.03846	7.35	3.76	31.2	17.1	6.97	6.46	0.3	0.21	4.56	13	39.6	86.8	275	0.258	9.4	511	48	1.17	19	10	16	126	118.5	0.13	21.5333	1.42857
56	0	11	1	1	1	3	1	1	0	0	1	0	1	1	0	0	124	74	136	91	74	38.5	1.09677	7.33	4.36	34.6	18	4.48	4.21	0.19	0.06	3.58	9.1	28.6	80.3	88	0.101	11.5	157	81	4.54	15	152	48	130	126.7	34.67	22.1579	3.16667
57	0	11	0	1	0	3	0	0	0	0	1	1	0	0	0	0	90	60	85	94	65	38.6	0.944444	7.41	2.12	25.5	15.8	5.09	4.79	0.95	0.11	4.14	11.5	35.3	85.3	83	0.085	10.2	102	139	2.79	34	18	13	139	268.6	18.85	5.04211	8.63636
70	0	19	0	1	0	3	0	0	0	0	1	1	1	0	0	0	120	75	94	96	75	38.5	0.783333	7.29	1.5	35.1	16.6	14.99	13.09	1.24	0.23	4.39	12	38.1	86.8	376	0.378	10	385	63	11	29	20	14	138	7.1	7.2	10.5565	5.3913
72	1	5	0	0	0	3	0	0	0	0	1	0	0	0	0	0	150	100	82	96	89	36.6	0.546667	7.39	1.45	35.6	21.1	17.23	15.32	1.24	0.63	4.83	13.8	41.7	86.5	247	0.256	10.4	107	41	1.16	29	19	18	138	97.9	0.66	12.3548	1.96825
70	1	10	0	0	0	3	0	1	0	0	1	1	0	1	0	1	120	80	108	96	85	36.6	0.9	4.34	1.42	36.8	19.6	11.51	8	1.86	1.45	3.79	8.6	28.5	75.1	220	0.18	8.4	168	100	1.99	29	33	23	138	108.5	0.13	4.30108	1.28276
72	1	12	0	0	0	3	0	0	0	0	1	1	0	0	0	0	110	70	66	96	89	37.4	0.6	7.45	1.43	32.7	22.3	12.29	9.41	1.56	1.26	4.36	11.6	35.9	82.3	647	0.492	7.6	229	34	0.99	29	17	16	130	115.7	0.1	6.03205	1.2381
86	1	5	1	1	0	3	1	1	1	0	1	1	0	0	0	0	110	70	71	96	75	36.7	0.645455	7.4	4.35	32.6	19.9	7.22	6.78	0.27	0.16	5.14	9.8	31.7	76.6	216	0.2	9.3	67	117	1.8	16	18	10	133	176.6	0.65	25.1111	1.6875
49	1	11	0	1	0	3	0	1	0	0	0	1	1	0	0	0	140	80	65	94	85	36.9	0.464286	7.41	2.63	33.5	20.9	13.87	11.13	2.16	0.55	6.05	12.9	43.8	72.3	283	0.31	11	162	79	1.38	29	22	18	159	33.9	2.4	5.15278	3.92727
91	1	16	0	0	0	3	0	1	0	0	1	0	1	0	1	0	100	60	98	99	88	36.7	0.98	7.46	1.56	26.5	18.5	11.56	9.83	1.05	0.65	4.88	15.1	45.4	93.2	118	0.128	10.9	179	97	1.43	26	52	19	136	145.6	0.7	9.3619	1.61538
75	1	6	0	1	0	3	1	0	0	0	1	1	1	0	1	0	110	70	80	92	65	36.2	0.727273	7.35	2.72	36.8	20.2	17.86	16.36	0.93	0.53	5.41	14.6	47.3	87.5	267	0.295	11.1	408	85	0.95	24	11	9	159	160.6	13.87	17.5914	1.75472
59	1	22	1	1	1	3	1	0	0	0	1	1	1	0	1	0	92	64	121	90	55	38.9	1.31522	7.42	2.21	37.5	23.9	11.4	9.76	0.63	0.5	4.46	14.3	46.3	99.5	180	0.214	11.9	152	203	1.66	15	84	54	183	69.7	0.26	15.4921	1.26
73	0	5	0	0	0	3	0	0	0	0	0	1	1	0	0	0	130	80	75	94	75	37.9	0.576923	7.33	1.7	29.1	15.1	20.96	18.07	2.04	0.8	4.24	10.6	33.7	79.4	261	0.25	9.9	115	136	1.72	28	15	7	135	115.8	0.71	8.85784	2.55
80	0	4	0	0	0	3	0	0	0	0	1	1	0	0	0	0	140	70	104	94	88	38	0.742857	7.43	1.3	33.3	21.6	16.02	12.94	1.77	1.24	5.61	15.9	47	84.5	163	0.162	9.9	246	56	1.16	31	29	18	131	91.3	0.21	7.31073	1.42742
80	1	10	0	1	0	3	0	0	0	0	1	1	0	0	1	0	130	70	90	94	87	36.8	0.692308	7.45	1.2	33.3	23.1	8.54	6.48	1.17	0.85	4.7	13.4	42.1	89.7	288	0.269	9.3	124	64	0.97	28	13	12	144	174.6	0.22	5.53846	1.37647
82	0	8	0	1	1	3	0	0	0	0	1	1	1	0	0	0	100	60	98	94	86	38.5	0.98	7.37	1.44	40.7	23.4	5.1	4.34	0.58	0.17	4.2	12.6	38.3	91.3	152	0.139	9.1	257	53	0.98	30	15	6	133	70.8	0.4	7.48276	3.41176
62	0	7	0	0	1	3	0	0	0	0	1	1	0	1	0	0	130	85	94	92	85	37.4	0.723077	7.31	1.48	33.8	16.9	8.29	6.4	1.16	0.71	3.71	9.7	29.4	79.4	199	0.185	9.3	345	181	3.31	25	21	13	128	111	0.16	5.51724	1.6338
82	0	4	0	0	1	3	1	1	0	0	1	0	0	0	1	0	120	70	80	94	75	37.5	0.666667	7.43	1.99	35.9	21.5	24.4	21.1	1.44	1.83	3.84	12	37	96.4	136	0.15	11.1	146	44	0.9	34	13	12	134	154.6	0.3	14.6528	0.786885
72	1	4	0	0	0	3	0	1	1	0	1	0	0	0	0	0	120	80	75	94	78	36.8	0.625	7.38	1.1	46	25	13.82	11.63	1.2	0.84	4.23	12.3	38.3	90.5	201	0.185	9.2	111	43	0.75	35	42	33	137	128	0.17	9.69167	1.42857
57	1	16	0	1	1	3	0	1	0	0	1	1	1	0	0	0	100	60	95	89	76	37.7	0.95	7.36	6.13	25.9	14.5	1.76	1.16	0.52	0.07	3.2	10	29.5	92.1	150	0.153	10.2	327	130	2.6	28	23	13	136	281.9	98.07	2.23077	7.42857
67	0	14	0	1	1	3	0	0	0	0	1	1	1	0	0	0	140	90	110	94	82	36.7	0.785714	7.32	2.77	40.3	20.5	16.8	14.42	1.35	0.95	3.49	9.9	30.8	88.2	561	0.429	7.6	492	43	0.75	29	22	26	134	136.2	0.63	10.6815	1.42105
70	1	26	1	1	1	3	1	0	0	0	1	1	1	0	1	0	90	65	95	89	65	36.9	1.05556	7.43	1.89	38.9	25.41	15.19	14.13	0.79	0.24	5.76	15	48.5	84.2	361	0.6	10	189	84	1	19	13	7	159	259.3	0.11	17.8861	3.29167
80	1	17	1	1	1	3	1	0	0	0	1	1	0	1	0	0	100	70	112	90	76	38.5	1.12	7.36	3.3	34.3	19.3	8.96	6.99	0.49	0.51	4.52	9.2	29.1	64.5	330	0.323	9.8	136	181	2.92	21	21	12	136	31	0.18	14.2653	0.960784
50	0	7	0	0	0	3	0	0	0	0	0	1	0	1	0	0	118	68	92	94	88	36.8	0.779661	7.38	1.77	38.2	22.6	9.38	8	1.01	0.35	3.8	10.6	31.9	84	357	0.392	11	245	46	1.25	31	34	38	137	318.7	0.14	7.92079	2.88571
85	1	8	0	1	0	3	0	0	0	0	1	0	1	0	0	0	120	75	85	94	85	36.5	0.708333	7.38	1.1	45	25	13.36	10.43	2.14	0.7	3.68	12.3	36.8	99	160	0.165	10.3	97	244	1.46	31	13	7	140	85.1	0.5	4.87383	3.05714
78	1	10	0	1	1	3	0	0	0	0	1	1	1	0	1	0	112	67	80	96	89	36.9	0.714286	7.41	1.25	34.3	21.5	32.74	29.53	2	1.17	5.04	13	38.8	76.9	401	0.373	9.3	134	74	1.06	25	40	9	132	154.4	0.4	14.765	1.7094
99	1	9	0	1	0	3	0	0	0	0	0	0	0	0	0	0	127	73	65	96	89	36.5	0.511811	7.31	2.26	48.1	23.7	10.45	8.98	0.9	0.35	3.36	13.1	39.7	99.8	144	0.162	11.2	93	97	1.07	34	25	16	141	259.9	0.44	9.97778	2.57143
60	1	8	0	0	0	3	0	0	0	0	0	1	0	0	0	1	130	85	92	94	83	36.9	0.707692	7.57	1.28	22	20	11.91	9.62	1.73	0.48	4.07	13	39	95.9	268	0.254	9.5	121	25	0.94	36	83	54	124	229.1	0.17	5.56069	3.60417
84	1	18	0	0	0	3	0	0	0	0	1	1	0	0	1	0	120	75	65	94	85	38.1	0.541667	7.44	2.13	39.4	26.3	6.61	5.61	0.61	0.38	4.92	14.7	44.9	91.3	86	0.089	11	127	136	1.9	32	132	33	151	48.6	0.25	9.19672	1.60526
79	0	6	0	0	0	3	0	0	0	0	1	0	0	0	0	0	122	96	83	94	89	36.5	0.680328	7.42	1.39	40	26.1	11.63	10.62	0.75	0.42	4.2	13.9	41.1	97.8	174	0.16	9.2	144	60	1.41	34	43	21	136	16	0.27	14.16	1.78571
69	0	9	0	0	0	3	0	1	1	0	0	0	0	0	0	0	120	80	92	94	85	36.9	0.766667	7.47	1.89	40.6	29	26.52	21.56	3.64	1.12	3.82	10.3	33	86.4	602	0.46	7.6	122	41	0.63	34	9	6	135	111	0.37	5.92308	3.25
41	1	10	0	0	0	3	0	0	0	0	0	0	0	0	0	0	110	60	98	94	89	37.2	0.890909	7.47	3.72	29.1	20.8	13.89	12.41	1.1	0.35	5.06	13.7	41.8	82.5	223	0.213	9.6	254	57	0.97	39	20	19	133	350	0.5	11.2818	3.14286
49	0	13	0	0	0	3	0	1	0	0	1	0	0	0	0	1	95	70	122	92	85	37	1.28421	7.33	2.59	35.1	18.1	5.07	4.3	0.23	0.17	3.61	11.2	34	94.2	262	0.273	10.4	89	136	4.78	24	44	38	128	350	30.1	18.6957	1.35294
64	1	9	0	0	0	3	0	0	0	0	0	0	0	0	0	0	125	75	93	97	87	36.6	0.744	7.43	1.68	40.3	26.7	28.84	25.04	2.33	1.35	5.62	17.62	53	94.4	330	0.307	9.3	247	34	0.79	37	7	12	133	35.4	0.16	10.7468	1.72593
84	1	1	1	1	0	3	1	1	0	0	1	0	0	0	1	0	118	68	133	98	85	36.5	1.12712	7.56	13.25	24.7	21.8	6.98	6.39	0.3	0.27	5.3	16.2	50.2	94.8	208	0.248	11.9	147	180	2.61	21	160	106	143	42.9	3.55	21.3	1.11111
79	1	6	0	1	0	3	0	0	1	0	0	1	0	0	0	0	120	80	88	92	89	36	0.733333	7.4	2.51	35.63	21.9	27.37	23.21	2.56	1.32	3.88	12.14	37.9	100	393	0.369	9.4	98	21	0.91	34	12	9	135	118.4	0.04	9.06641	1.93939
89	1	13	1	1	1	3	1	0	0	0	1	1	0	0	0	1	90	65	121	92	65	37.9	1.34444	7.41	3.6	21	13.6	15.89	14.6	0.61	0.45	3.55	10.3	32.1	85	198	0.167	8.4	68	49	0.4	18	49	55	143	115.3	0.51	23.9344	1.35556
91	0	13	1	1	0	3	1	0	0	0	1	1	0	0	0	0	140	80	105	90	80	38	0.75	7.47	0.96	34.3	24.9	14.38	11.94	1.48	0.92	4.3	12.7	38.8	90.3	245	0.237	9.7	143	58	0.67	17	18	6	138	97	0.21	8.06757	1.6087
69	0	9	0	0	1	3	0	0	0	0	0	0	0	0	0	1	90	60	87	93	89	36.5	0.966667	7.41	2.97	24	15.2	5.07	4.48	0.56	0.02	3.6	10.8	32.1	89.1	33	0.039	11.9	106	66	0.87	38	45	55	129	109	62.53	8	28
59	1	4	0	1	0	3	0	0	1	0	0	0	0	0	0	0	110	71	76	94	86	36.7	0.690909	7.41	1.74	51.5	32.6	17.61	14	1.3	1.2	4.01	12.1	36.9	92.1	147	0.127	8.7	121	29	0.97	35	13	14	137	56.2	0.41	10.7692	1.08333
56	1	12	0	1	0	3	1	0	0	0	1	0	1	0	1	0	92	60	121	95	81	38.6	1.31522	7.38	3.88	41.6	15	16.3	15.35	0.46	0.45	4.97	14.9	47.7	96	237	0.288	12.1	257	294	3.91	12	79	149	168	70.6	49.04	33.3696	1.02222
89	0	1	1	1	1	3	1	0	0	0	1	1	1	0	0	0	85	60	94	92	65	37.9	1.10588	7.32	3.91	44	22.6	18.4	15.79	0.91	0.65	3.34	11.4	36	107.7	110	0.121	10.1	188	70	1.79	15	29	12	129	65.8	0.09	17.3516	1.4
79	1	5	0	0	0	3	0	1	1	0	0	0	0	0	0	0	110	80	78	96	86	36.8	0.709091	7.36	2.04	38.1	21.4	13.19	8.77	3.25	1.04	4.42	13.9	41.6	94.2	183	0.193	10.6	130	72	1.92	25	19	17	138	109.3	0.09	2.69846	3.125
67	1	18	0	0	1	3	0	0	0	0	0	0	0	0	0	0	130	60	80	96	89	38.7	0.615385	7.41	1.3	34	21	9.91	8.47	1.5	0.91	4.57	14.1	40.4	88.3	165	0.157	9.5	126	37	0.77	34	8	9	134	197.8	0.14	5.64667	1.64835
69	1	13	1	1	1	3	1	0	1	0	1	0	0	1	0	0	160	80	87	94	75	36.6	0.54375	7.37	43.1	0.86	24.8	7.65	6.03	1.01	0.53	2.37	7.4	23.7	100	147	0.124	9.1	90	50	5.36	14	16	10	136	3.4	0.9	5.9703	1.90566
72	0	9	0	1	0	3	0	0	0	0	1	0	0	0	0	0	120	70	88	94	88	36.8	0.733333	7.5	1.84	32.1	24.6	8.2	4.82	2.78	0.35	5.15	12.3	37.6	73.1	209	0.205	9.8	174	46	1.24	28	65	30	127	130.5	0.28	1.73381	7.94286
86	0	2	0	1	0	3	0	1	0	0	1	0	0	0	0	0	120	70	88	91	89	36.7	0.733333	7.36	0.84	46.8	25.8	9.3	7.38	1.35	0.42	3.35	9.9	31	92.7	296	0.273	9.2	407	52	0.93	28	16	9	138	50.6	0.03	5.46667	3.21429
56	0	4	0	1	1	3	0	0	0	0	1	0	0	0	0	0	155	99	75	94	89	37	0.483871	7.45	1.49	37.5	25.8	11.58	7.31	3.3	0.6	4.47	12.8	39	87.4	545	0.48	8.8	455	37	0.66	34	18	41	136	101.7	0.07	2.21515	5.5
53	1	15	0	0	1	3	0	0	0	0	0	0	0	0	0	0	110	60	102	95	89	39.5	0.927273	7.47	1.34	28.2	20.1	20.05	17.7	1.5	1.1	4.39	13	39.5	90.1	335	0.399	11.9	91	33	0.98	34	16	15	134	269.5	2.14	11.8	1.36364
70	1	10	0	0	0	3	0	0	1	0	0	0	0	0	0	0	104	57	99	94	89	36.6	0.951923	7.33	1.52	43.1	22.4	33.61	29.27	2.26	1.98	4.95	15.1	45.6	92.1	367	0.349	9.5	79	61	0.77	31	31	30	130	225.5	5.13	12.9513	1.14141
69	0	10	1	1	1	3	1	1	1	0	0	0	0	0	0	0	75	40	98	92	65	37.2	1.30667	7.38	2.71	43.6	24	11.45	9.15	0.55	0.6	2.92	8	25	87.6	443	0.372	8.4	103	96	0.56	21	13	9	136	143	0.11	16.6364	0.916667
85	1	8	0	1	0	3	0	0	0	0	1	0	0	0	0	0	140	92	75	94	85	37.2	0.535714	7.32	2.01	52.9	26.6	24.6	21.87	1.98	0.65	4.27	11.7	38.9	91.3	620	0.663	10.7	133	125	1.7	27	38	35	136	170.3	0.79	11.0455	3.04615
84	0	16	0	1	0	3	1	0	0	0	1	0	0	0	1	0	137	84	91	94	61	36.7	0.664234	7.5	1.84	29.9	34.4	20.06	17.11	1.1	1.13	4.17	12.2	40	95.9	454	0.489	10.8	147	82	0.66	24	13	15	153	175	0.55	15.5545	0.973451
71	1	3	1	1	1	3	1	0	0	0	1	1	0	0	0	1	57	42	132	92	71	36	2.31579	7.46	5.44	36.2	25.5	24.2	21.94	0.77	1.32	4.35	12.8	41.5	95.3	264	0.264	10	163	94	1.29	19	56	31	145	217.6	24.16	28.4935	0.583333
46	0	21	0	0	0	3	0	0	0	0	0	1	0	0	0	1	130	70	95	95	89	38.6	0.730769	7.5	2.19	26.9	20.7	1.49	1.37	0.09	0.03	3.97	11.4	34.9	88	119	0.122	10.2	105	60	0.47	27	71	137	135	272.6	1.43	15.2222	3
79	0	4	0	0	0	3	0	0	0	0	1	0	0	0	0	0	130	85	74	92	79	37.5	0.569231	7.42	1.42	42.2	26.8	23.8	20.69	2.06	0.99	4.34	12.4	39.3	90.6	428	0.336	7.9	131	53	1.26	32	28	22	139	43.8	0.39	10.0437	2.08081
67	1	6	1	1	0	3	1	0	0	0	1	0	1	0	1	0	95	43	98	97	85	36.9	1.03158	7.25	3.46	40.9	17.7	15.02	14.77	0.57	0.17	4.6	13	40.7	88.4	206	0.182	8.9	107	106	2.14	14	19	11	136	219.2	14.05	25.9123	3.35294
94	0	4	1	1	1	3	1	0	0	0	1	1	0	0	1	0	100	50	57	96	86	36.9	0.57	7.35	3.23	46.9	25.8	10.08	7.44	1.78	0.82	4.69	14	44.8	95.6	134	0.141	10.5	147	61	0.99	14	32	23	135	54.8	0.12	4.17978	2.17073
76	1	8	0	1	0	3	0	0	0	0	0	0	0	0	0	0	120	75	85	95	85	36.7	0.708333	7.29	2.96	52.8	25	17.53	16.74	1.3	0.48	5.11	14	45.1	88.3	208	0.228	11	173	115	1.3	28	22	13	136	195.9	0.11	12.8769	2.70833
74	0	7	0	0	0	3	0	0	0	0	0	0	0	0	0	0	130	75	77	95	88	36.8	0.592308	7.45	1.1	45	25	7.39	3.89	2.6	0.63	3.51	10.9	34.2	97.3	186	0.203	10.9	79	39	0.67	34	46	33	138	157.1	0.16	1.49615	4.12698
66	0	12	0	0	0	3	0	0	0	0	0	1	0	0	0	1	120	70	70	96	86	36.8	0.583333	7.39	1.41	44.9	26.6	17.5	14.5	1.56	1.18	4.54	12.5	39.8	87.6	341	0.329	9.6	205	52	1.5	35	25	23	136	127.1	0.5	9.29487	1.32203
70	0	12	0	1	1	3	0	0	0	0	1	1	0	1	0	0	160	70	95	90	88	36.9	0.59375	7.46	0.88	39.6	27.8	10.25	8.21	1.27	0.63	2.82	8	26.4	93.5	317	0.322	10.1	132	49	3.19	26	9	6	136	156.6	1.12	6.46457	2.01587
19	0	12	0	1	0	3	0	0	0	0	0	0	0	0	0	0	90	65	130	94	80	36.6	1.44444	7.46	3.1	42.5	30.1	14.44	10.91	0.5	0.88	5.13	15.2	45.6	90.7	276	0.22	8	92	28	0.32	18	44	42	137	9.1	0.07	21.82	0.568182
69	0	4	0	0	0	3	0	0	1	0	0	0	0	0	0	0	110	70	84	93	89	36.6	0.763636	7,,39	2.57	37.5	22.6	27.72	26.35	1.68	0.64	4.22	13.1	39.6	93.9	229	0.229	10	108	69	0.86	25	7	8	140	277.7	0.5	15.6845	2.625
68	1	7	0	0	0	3	0	0	0	0	0	0	0	1	0	0	140	60	80	95	89	37.5	0.571429	7.47	1.3	30.5	22.2	9.89	7.27	1.58	1.03	5.31	15.6	47.9	90.2	192	0.192	10	168	39	1.21	25	61	21	133	244.6	0.3	4.60127	1.53398
89	1	14	1	1	1	3	1	0	0	0	1	1	0	0	1	0	120	65	135	90	85	38	1.125	7.53	2.52	34.9	28.8	19.46	17.54	0.82	0.74	5.28	14.5	47.4	89.8	418	0.41	9.8	222	149	0.65	18	99	151	135	74.9	0.73	21.3902	1.10811
79	1	4	0	0	0	3	0	0	0	0	0	0	0	0	0	0	100	60	88	94	89	36.7	0.88	7.39	3.78	36	21.4	16.53	14.68	1.99	0.83	3.52	11	33	93.9	215	0.194	9.1	115	48	0.98	24	12	7	134	13	3.38	7.37688	2.39759
68	1	11	0	1	0	3	0	0	1	0	0	0	0	0	0	0	110	70	95	92	86	36.6	0.863636	7.29	1.2	50	24	13.13	10.74	0.85	1.5	4.8	14.3	47	97.9	163	0.145	8.9	302	62	1.84	25	39	24	138	208.6	0.86	12.6353	0.566667
70	0	10	0	1	0	3	1	1	0	0	1	1	1	0	0	0	155	95	78	*0	75	36.8	0.503226	7.35	1.5	42	26	10.17	7.98	1.33	0.71	4.91	11.3	38.7	78.9	237	0.24	10.1	108	54	0.74	27	17	14	140	6.7	7.48	6	1.87324
83	1	9	0	1	0	3	0	0	0	0	1	1	0	1	0	0	120	70	86	95	89	36.5	0.716667	7.33	4.31	30.6	16.1	9.95	8.44	0.95	0.54	5.43	13.7	45.7	84.1	243	0.243	10	221	125	10.1	28	12	6	129	245.8	11.55	8.88421	1.75926
63	0	8	0	1	0	3	0	0	0	0	0	0	0	0	0	0	140	70	104	98	85	36.8	0.742857	7.35	2.73	53.1	28.9	12.48	10.59	1.03	0.84	4.28	12.6	42.1	98.3	290	0.243	8.4	238	38	0.58	35	12	16	136	32.6	0.69	10.2816	1.22619
66	0	4	0	1	0	3	0	0	0	0	1	1	0	0	0	0	135	75	94	95	85	36.5	0.696296	7.37	2.19	41	23.4	14.65	11.85	1.74	0.86	4.24	10.2	32.7	77.2	340	0.323	9.5	275	26	0.88	32	12	16	134	224.7	0.16	6.81034	2.02326
67	1	6	0	1	0	3	0	1	1	0	1	0	0	1	0	0	100	60	87	91	85	36.7	0.87	7.42	1.25	37.4	24	15.31	14.64	0.48	0.31	4.44	12.5	39.2	88.2	312	0.309	9.9	116	61	1.73	35	18	21	138	27.4	4.46	30.5	1.54839
24	1	15	0	0	1	3	0	0	0	0	0	0	0	0	0	0	104	58	103	95	85	38.5	0.990385	7.35	1.01	45	25	9.39	6.6	1.52	1.14	5.31	15.2	46.3	87.3	289	0.252	8.7	92	29	0.71	31	29	25	136	145	0.17	4.34211	1.33333
67	1	4	0	0	0	3	0	0	1	0	1	0	0	1	0	0	110	70	82	95	85	37.7	0.745455	7.43	1.41	29.7	19.4	14.98	13.45	1.63	0.82	4.8	13.6	42.5	88.5	214	0.188	8.8	99	108	1.48	29	14	10	139	52.3	7.48	8.25153	1.9878
55	0	6	0	0	0	3	0	0	0	0	0	1	0	1	0	0	115	75	97	92	82	38.5	0.843478	7.43	1.81	32.1	21.2	20.04	18.08	1.13	0.81	3.71	11.2	35	94.3	148	0.162	11.9	217	104	5.12	28	16	8	135	214.6	12.11	16	1.39506
80	1	8	1	1	1	3	1	0	0	0	1	0	0	0	0	1	60	40120	120	92	65	38.5	2	7.27	1.92	54.1	22.5	17.07	16.28	0.42	0.34	5.05	14.7	47.3	93.8	258	0.246	9.5	96	89	1.85	24	22	10	133	333.6	21	38.7619	1.23529
77	0	15	0	1	1	1	1	0	0	0	1	1	0	0	0	0	65	30	121	94	65	38.5	1.86154	7.15	2.76	64.9	23.9	17.12	14.33	0.76	0.45	4.08	10.6	37.1	90.9	463	0.42	9.1	142	85	1.63	18	8	6	140	108.3	0.21	18.8553	1.68889
48	1	7	0	0	1	3	0	0	0	0	1	1	0	0	0	0	120	80	75	94	86	37.5	0.625	7.36	1.01	44	25	11.09	8.56	1.6	0.81	5.52	16.9	52.3	94.6	235	0.239	10.1	91	39	1.2	36	66	108	136	156.6	0.34	5.35	1.97531
62	1	7	0	0	0	3	0	0	0	0	0	0	0	0	0	0	130	75	84	92	86	37.2	0.646154	7.34	1.08	52.4	28.1	9.58	7.75	1.16	0.55	4.18	10.3	34.8	83.1	204	0.187	9.2	120	24	0.81	32	22	13	136	112.8	0.06	6.68103	2.10909
77	1	6	0	0	0	3	0	0	0	0	1	1	0	0	0	0	120	65	85	92	85	36.5	0.708333	7.36	1.1	45	25	18	14.67	2.23	1.03	5.21	15.6	47.21	90.7	368	0.354	9.6	114	47	0.55	25	17	16	134	14.9	0.78	6.57848	2.16505
75	0	12	0	0	0	3	0	0	0	0	1	1	0	1	0	0	150	90	95	98	89	36.8	0.633333	7.33	1.64	49.3	25.5	8.68	6.3	1.52	0.44	2.68	8	26.9	100	370	0.347	9.4	204	122	7.21	24	6	7	138	73.5	0.98	4.14474	3.45455
67	1	8	0	0	0	3	0	0	0	0	1	0	0	0	0	1	130	90	85	94	88	38.2	0.653846	7.43	2.94	40.1	26.4	24.53	22.82	1.82	0.83	3.14	9.9	32.4	103.4	386	0.322	8.3	94	85	0.78	28	57	40	136	207.6	0.99	12.5385	2.19277
28	1	4	0	0	0	3	0	0	0	0	0	0	0	0	0	0	120	80	78	94	89	36.7	0.65	7.34	2.79	46	24.5	12.31	10.07	1.6	0.56	5.46	16.2	50.2	91.9	340	0.309	9.1	114	24	0.49	34	21	27	140	14.9	0.02	6.29375	2.85714
73	1	12	0	0	0	3	1	1	0	0	1	1	1	0	1	0	90	65	85	98	85	37.5	0.944444	7.42	3.11	37.2	23.9	14.04	12.75	1.02	0.26	4.03	11.4	35.4	87.9	421	0.355	8.4	183	80	1.09	28	16	15	136	179	0.16	12.5	3.92308
25	0	11	0	0	0	3	0	0	0	0	0	0	0	0	0	0	120	70	112	95	85	36.9	0.933333	7.36	1.1	40	25	22.37	17.45	3.66	1.2	3.76	11.1	35.6	94.7	257	0.25	9.7	95	23	0.43	28	20	17	136	258.5	0.17	4.76776	3.05
63	0	6	0	0	1	3	0	0	1	0	1	1	0	0	0	0	140	110	101	92	88	37.9	0.721429	7.35	1.67	40.9	22.4	12.61	9.54	2.22	0.67	4.83	12.3	40.5	83.9	285	0.295	10.3	284	30	0.85	35	21	19	135	96.3	0.5	4.2973	3.31343
77	1	16	1	1	1	3	0	0	0	0	1	0	1	0	0	0	110	90	95	94	85	36.7	0.863636	7.46	2.89	34.3	24	16.1	14.84	0.82	0.4	4.05	12.7	39.7	98	413	0.413	10	793	54	0.7	21	41	36	136	54.6	0.4	18.0976	2.05
92	1	1	1	1	1	3	1	0	0	0	0	0	0	0	0	0	85	55	112	89	65	38.5	1.31765	7.18	2.51	35.1	12.9	8.84	8.3	0.35	0.18	4.11	13.1	42.1	102.6	96	0.128	13.3	750	160	3.18	16	14	6	138	94	54	23.7143	1.94444
67	1	7	0	0	0	3	0	1	0	0	1	0	0	0	0	0	120	75	82	98	84	37.5	0.683333	7.34	1.66	50.9	27.3	10.04	8.06	0.99	0.8	4.77	13.4	43.6	91.4	226	0.204	9	77	67	1.4	31	33	16	135	147.1	0.23	8.14141	1.2375
81	1	15	1	1	1	2	1	0	1	0	0	1	0	0	0	0	72	49	118	94	65	36.7	1.63889	7.29	5.43	57.1	26.8	23.4	21.05	0.59	1.14	4.5	13.3	44.1	98	184	0.216	11.8	199	69	0.97	24	18	17	135	181	70.01	35.678	0.517544
69	0	7	0	0	0	3	0	0	1	0	1	0	0	0	0	0	120	60	110	96	89	36.1	0.916667	7.5	0.94	28.6	22.1	15.65	13.64	1.59	0.4	3.78	11.4	35.4	93.8	238	0.203	8.5	169	46	0.66	232	45	39	134	309.5	1.09	8.57862	3.975
79	0	6	0	1	1	3	1	0	0	0	1	1	0	1	0	0	164	97	95	92	85	37.1	0.579268	7.49	1.62	40.7	30.7	15.77	14.38	1.21	0.49	4.19	12.5	39.4	94.1	193	0.182	9.4	189	48	2.53	29	14	6	138	88.5	0.76	11.8843	2.46939
60	1	1	1	1	0	1	1	0	0	0	0	0	0	0	0	0	80	50	141	85	42	38.6	1.7625	6.97	8.48	77	17	15.7	14.38	0.56	0.29	3.94	9.2	30.1	76.4	252	0.239	9.5	74	205	3.04	19	182	33	144	321	22	25.6786	1.93103
71	1	11	0	1	1	3	0	0	0	0	0	0	0	0	0	1	90	60	98	92	85	37.4	1.08889	7.32	3.01	43	22.1	80.6	63.46	2.88	13.64	3.47	11.5	36.1	104	694	0.649	9.4	95	86	1.78	21	19	13	131	187.4	35.02	22.0347	0.211144
27	0	5	0	0	0	3	0	0	0	0	0	1	0	0	0	0	90	60	85	92	89	36.8	0.944444	7.43	1.69	35	23	22.72	16.93	4.25	1.5	4.44	12.5	37.3	84.1	221	0.174	7.9	382	17	0.57	36	13	6	131	128.6	0.5	3.98353	2.83333
30	1	8	0	0	0	3	0	0	0	0	0	0	0	0	0	0	90	50	110	96	80	36.9	1.22222	7.39	4.72	35.8	21.5	3.87	3.26	0.4	0.2	5.34	16.3	49.2	92.1	244	0.263	10.8	124	24	1.05	34	12	10	138	100	0.89	8.15	2
83	1	10	1	1	1	3	1	0	1	0	1	1	0	1	0	0	100	85	112	92	65	38.5	1.12	7.33	3.52	43.4	22.5	29.78	27.56	0.62	1.53	3.36	8.1	27.5	81.8	263	0.259	9.8	84	95	5.94	24	35	24	134	76.7	9.48	44.4516	0.405229
43	0	3	0	0	0	3	0	0	0	0	0	0	0	0	0	0	110	70	99	92	88	37.4	0.9	7.4	1.5	42	26	13.5	11.49	0.93	1.02	4.14	10.5	32.5	78.4	416	0.368	8.8	126	27	0.85	34	22	19	129	300	4.15	12.3548	0.911765
85	1	4	0	0	0	3	0	0	1	0	0	0	0	0	0	0	102	47	84	92	85	37.2	0.823529	7.41	1.98	46.6	29.3	17.04	14.96	0.97	1.09	4.88	15.8	47.3	96.9	213	0.225	10.6	96	38	0.81	34	36	14	136	129.1	0.05	15.4227	0.889908
66	1	3	1	0	0	3	0	0	0	0	1	0	0	0	0	0	130	70	85	95	82	37.2	0.653846	7.25	4.6	36.5	20.5	18.06	16.06	0.92	0.98	5.01	15.1	45.7	91.3	267	0.256	9.6	188	38	1.21	18	23	31	134	208.6	0.12	17.4565	0.938776
74	1	12	0	0	0	3	0	1	0	0	1	0	0	0	0	0	130	92	75	92	85	36.5	0.576923	7.42	1.2	44	25	32.8	30.12	2.59	1.02	4.85	14.4	44.2	91.1	237	0.26	11	148	74	0.88	32	27	17	134	129.8	2.2	11.6293	2.53922
79	1	12	0	1	1	3	1	0	0	0	1	1	1	0	1	0	92	65	121	90	61	38.5	1.31522	7.4	2.25	47.7	29.4	20.25	18.37	0.89	0.46	3.61	10.8	32.9	91	155	0.152	9.8	102	28	0.63	19	18	21	133	69.6	0.41	20.6404	1.93478
57	1	11	0	1	1	3	0	0	0	0	1	1	0	1	0	0	90	65	121	92	85	38.1	1.34444	7.36	1.61	29.7	16.5	8.89	8.12	0.37	0.39	3.23	9.3	28.7	88.7	145	0.117	8.1	147	168	8.2	18	7	8	130	193.7	5.62	21.9459	0.948718
57	1	14	0	0	0	3	0	0	0	0	0	0	0	0	0	0	120	80	82	94	85	36.7	0.683333	7.41	0.93	40.5	25.2	19.48	15.06	1.97	2.4	5.26	17.7	53.6	102	175	0.193	11	136	24	0.91	35	124	125	130	224.2	0.16	7.64467	0.820833
25	0	2	0	1	0	3	0	0	0	0	0	0	0	0	0	0	100	70	88	84	84	36.4	0.88	7.38	1.64	47.1	22.6	13.61	12.66	1.88	0.36	5.1	15.9	46.1	87.3	461	0.451	9.8	131	17	352	34	21	19	142	2.8	1.9	6.73404	5.22222
84	1	6	0	0	0	3	0	0	0	0	1	0	0	1	0	0	110	70	86	96	89	36.3	0.781818	7.34	0.87	53.6	28.9	11.49	6.98	3.74	0.6	5.11	10.5	33.9	66.3	116	0.111	9.6	89	108	2.41	28	18	8	135	5	0.1	1.86631	6.23333
66	0	8	0	0	1	3	0	0	0	0	1	1	0	0	0	0	120	80	85	94	75	36.5	0.708333	7.43	1.84	40.6	26.4	14.36	11.16	2.19	0.88	5.22	14.7	45.6	87.4	249	0.252	10.1	329	28	0.63	34	15	17	133	114.5	0.2	5.09589	2.48864
44	1	20	0	0	0	3	0	0	0	0	0	0	0	1	0	0	110	60	80	94	82	36.4	0.727273	7.42	2.64	46.6	30.1	13.44	12.08	0.69	0.63	4.95	14.4	46	93.1	348	0.314	9	107	66	10.67	28	14	13	132	311.1	4.99	17.5072	1.09524
76	1	10	0	1	0	3	0	0	0	0	0	0	0	0	0	0	120	70	80	94	84	36	0.666667	7.44	2.09	38.8	26.1	10.55	8.23	1.17	1.09	4.91	14.5	43.6	88.8	262	0.267	10.2	178	84	1.28	29	44	21	139	165.9	0.05	7.03419	1.07339
83	1	1	0	1	0	3	0	0	1	0	0	0	0	0	0	0	116	76	85	92	85	36.5	0.732759	7.45	3.79	40	25	18.01	17.13	0.92	1.04	5.15	15.9	48.6	99.4	439	0.365	8.3	129	38	1.03	21	24	22	137	99.8	0.58	18.6196	0.884615
87	1	14	0	0	0	3	0	0	0	0	1	1	0	0	0	0	120	80	75	94	85	36.5	0.625	7.41	1.87	38.2	23.8	16.77	14.08	1.18	1.07	4.71	9.8	32.8	69.6	312	0.249	8	120	37	1.34	28	11	13	137	226.5	0.44	11.9322	1.1028
65	1	13	0	0	0	3	0	0	1	0	0	0	0	0	0	0	140	60	110	92	82	37.9	0.785714	7.45	0.99	37.5	25.25	13.63	9.69	2.53	1.33	4.45	13.4	42.8	96.3	243	0.239	9.8	142	37	0.74	28	36	49	138	34.8	0.09	3.83004	1.90226
86	1	12	0	0	0	3	0	0	0	0	1	1	0	0	0	0	110	60	84	93	89	36.6	0.763636	7.43	1.63	46.4	30.6	8.1	6.57	1.23	0.27	4.61	11.9	36.5	100.8	224	0.238	10.6	121	48	0.74	32	24	18	134	186.7	0.06	5.34146	4.55556
69	1	5	0	1	0	3	0	0	1	0	1	1	0	0	0	0	160	60	92	94	86	37.9	0.575	7.35	1.82	33.1	15.9	5.9	5.22	0.51	0.36	4.17	12.4	38.8	93.2	214	0.194	9	661	82	1.39	34	40	56	132	258.3	0.25	10.2353	1.41667
90	0	7	0	0	0	3	0	1	1	0	1	0	0	0	0	0	100	65	72	94	85	37.5	0.72	7.44	1.41	35.6	24	16.11	12.45	2.43	1.18	3.98	11.9	37.5	94.2	251	0.259	10.3	132	49	1.1	35	12	7	135	158	0.2	5.12346	2.05932
72	1	24	0	0	0	2	0	0	1	0	0	0	0	0	0	0	120	70	100	94	75	38	0.833333	7.41	1.56	57.1	36	19.11	17.89	0.45	0.71	6.78	15.3	55.6	82	234	0.239	10.2	96	48	0.81	21	33	25	133	140.1	14.82	39.7556	0.633803
74	0	11	0	1	0	2	1	0	1	0	1	1	0	0	0	0	130	70	83	92	76	36.6	0.638462	7.4	2	41.7	25.5	10.66	7.87	1.82	0.77	5.57	13	43.3	77.7	238	0.23	9.6	162	41	1.17	18	8	12	133	136	0.18	4.32418	2.36364
67	0	5	0	0	0	3	0	0	0	0	1	1	1	0	1	0	120	60	76	94	89	36.6	0.633333	7.34	1.88	42.9	23.1	2.42	1.43	0.83	0.15	3.13	9.1	28.5	91.2	114	0.107	9.4	176	36	0.33	28	70	120	140	108.2	0.2	1.72289	5.53333
81	0	7	1	1	1	3	1	0	0	0	1	1	0	1	0	0	90	50	106	94	85	36.3	1.17778	7.43	1.78	29.4	19.2	15.61	13.88	0.51	0.41	3.45	8.9	28.9	83.8	325	0.312	9.6	247	135	1.91	17	95	48	136	214.9	0.89	27.2157	1.2439
67	0	3	0	1	1	3	0	0	0	0	0	0	0	0	0	0	130	90	93	93	85	36.5	0.715385	7.38	0.95	45	21.5	6.15	4.73	0.97	0.17	4.09	10.9	36.3	88.9	210	0.212	10.1	39	52	1.54	36	34	22	137	28	0.11	4.87629	5.70588
72	0	12	1	0	0	2	1	0	1	0	1	0	0	0	0	1	140	80	101	96	55	36.7	0.721429	7.4	1.29	101.3	62.5	14.72	13.21	0.48	1.04	3.62	9.8	34.4	95.1	336	0.312	9.3	118	36	0.67	18	16	23	146	67.9	0.2	27.5208	0.461538
83	0	9	0	0	1	3	0	0	0	0	0	0	0	0	0	0	110	70	92	95	65	36.4	0.836364	7.39	1.55	33.7	20.3	10.18	7.73	1.3	1.12	4	11.3	35.8	89.5	224	0.255	11.4	186	46	0.86	34	62	67	134	126.5	0.5	5.94615	1.16071
71	0	10	1	1	1	3	0	1	0	0	1	0	0	0	0	0	90	56	121	94	78	38.5	1.34444	7.39	2.56	51.5	31	13.42	12.24	0.65	0.2	4.63	15.1	47.5	102.6	91	0.098	10.8	134	81	0.89	19	40	72	142	68.9	0.97	18.8308	3.25
56	0	5	0	0	0	3	0	0	0	0	0	0	0	0	0	1	110	70	88	96	89	36.6	0.8	7.39	2.64	52.2	29.4	17.1	11.65	3.63	1.75	5.64	13.7	45.3	80.3	290	0.274	9.5	134	26	0.61	34	36	34	138	238.6	0.05	3.20937	2.07429
33	1	7	0	0	0	3	0	0	0	0	0	0	0	0	0	0	120	80	75	82	89	36.9	0.625	7.37	2.43	43.8	25	29.29	26.98	2.26	1.05	5.24	15.1	46	87.8	187	0.199	10.6	77	28	0.88	38	43	19	135	163.3	0.43	11.9381	2.15238
73	1	14	1	1	1	3	0	0	1	0	1	1	0	1	0	0	100	50	102	96	82	37.1	1.02	7.36	2.46	31.5	17.7	8.32	8.01	0.16	0.13	2.52	7.54	23.6	93.5	183	0.171	9.3	157	109	3.28	16	35	28	130	316.7	2.09	50.0625	1.23077
88	0	8	0	1	1	2	0	0	0	0	1	1	0	0	0	0	140	92	92	90	57	36.8	0.657143	7.4	1.35	66.8	40.6	5.66	4.6	0.4	0.33	3.66	10.1	33.8	92.5	282	0.316	11.2	435	104	1.1	19	38	49	134	64.1	0.25	11.5	1.21212
69	1	10	0	0	0	2	1	1	1	0	1	1	0	0	0	0	105	60	110	92	77	37.6	1.04762	7.43	1.95	43.5	28.8	20.31	18.9	0.68	0.69	7.33	18.6	58.7	80.1	229	0.239	10.4	220	35	0.95	16	15	12	132	36.6	6.33	27.7941	0.985507
82	0	16	0	0	0	3	0	0	0	0	1	1	0	0	0	0	120	80	92	95	85	36.7	0.766667	7.39	1.42	40.7	24.1	12.15	11.19	9.64	1.44	5.25	15.1	45.9	87.4	238	0.208	8.7	109	48	0.77	32	15	9	138	35.1	0.67	1.16079	6.69444
66	1	8	1	1	0	3	0	1	0	0	0	1	0	0	0	1	99	51	121	99	84	36.5	1.22222	7.36	6	49.4	27.7	12.12	9.83	0.77	0.5	5.63	17.4	52.7	93.6	595	0.516	8.7	145	58	2.44	18	7	6	140	237.3	7.24	12.7662	1.54
80	0	4	0	0	0	3	0	0	0	0	1	0	0	0	0	0	110	60	95	94	82	36.5	0.863636	7.45	1.7	41.9	29.1	11.69	10.21	0.78	0.66	4.24	13	39.3	92.8	330	0.275	8.3	130	51	0.81	32	149	89	140	77.2	0.09	13.0897	1.18182
70	1	13	0	0	0	3	0	0	1	0	0	0	0	0	0	1	110	80	80	94	88	36.4	0.727273	7.36	2.3	47.9	26.5	21.23	16.84	2.55	1.35	4.11	12.5	36.6	93.9	278	0.256	9.2	94	75	1.5	34	17	14	137	95.5	0.25	6.60392	1.88889
48	0	5	0	1	0	3	0	0	0	0	1	0	0	0	0	0	120	70	86	94	89	36.7	0.716667	7.43	1.33	31.9	20.8	6.09	4.18	1.28	0.49	3.69	11.2	34.2	92.7	131	0.17	13	145	17	0.58	32	27	43	135	63.6	0.04	3.26562	2.61224
89	0	7	0	0	0	3	0	0	0	0	0	0	0	0	0	0	115	70	83	93	89	36.7	0.721739	7.45	1.5	45	26	13.34	10.74	1.27	1.36	4.54	13.6	40.7	89.7	287	0.264	9.2	173	36	0.8	35	15	12	133	174.2	0.11	8.45669	0.933824
69	0	20	1	1	1	3	1	0	0	0	1	1	0	1	0	1	80	60	118	89	65	38.5	1.475	7.2	6.5	34	18	18.5	17.6	0.4	1.5	5.2	11.4	37.7	85.9	250	0.248	9.9	254	82	4.83	21	14	7	138	54.2	0.17	44	0.266667
21	1	8	0	0	0	3	0	0	0	0	0	0	0	0	0	0	100	60	92	93	88	37.6	0.92	7.46	4.04	33.8	23.7	11.76	10.19	1.49	1.04	5.03	14.4	42.6	84.6	225	0.263	11.7	123	30	0.6	34	18	19	135	79.7	0.63	6.83893	1.43269
74	0	10	0	1	1	3	0	0	0	0	1	1	0	0	0	0	135	75	88	96	89	36.7	0.651852	7.4	1.78	45.8	28.1	20.28	19.27	1.5	0.45	4.39	13.6	41.8	95.1	230	0.251	10.9	153	34	0.77	36	35	25	138	318.3	0.36	12.8467	3.33333
75	0	4	0	1	0	3	0	0	0	0	0	0	0	0	0	0	142	70	92	98	78	36.5	0.647887	7.43	1.7	48.3	31.8	17.35	14.73	1.76	0.83	4.82	14.2	42.9	88.9	227	0.217	805	147	50	0.8	35	47	56	136	350	0.25	8.36932	2.12048
73	0	8	0	0	0	3	0	0	0	0	1	0	0	1	0	0	190	110	90	93	78	36	0.473684	7.32	1.61	60.5	30.2	8.14	6.3	0.79	1	4.26	12.4	39.9	93.5	245	0.274	11.2	164	101	2.03	29	26	16	138	61.4	0.17	7.97468	0.79
55	0	7	0	1	1	3	0	0	0	0	0	1	0	0	0	0	110	65	75	94	85	36.7	0.681818	7.38	1.98	36.5	21.2	12.32	10.61	0.74	0.92	4.73	12	39.3	83.2	249	0.27	10.9	173	81	1.11	34	31	20	139	46.1	2.14	14.3378	0.804348
67	1	7	0	0	0	3	0	0	0	0	1	0	0	0	1	0	170	90	130	92	75	39	0.764706	7.44	0.6	35.4	23.8	11.04	9.37	1.04	0.55	5.1	15.3	46.2	90.6	156	0.148	9.5	120	21	0.26	28	18	13	135	112.2	0.75	9.00962	1.89091
64	1	13	1	1	0	3	1	0	0	0	1	1	0	0	0	1	108	76	120	88	92	36.2	1.11111	7.42	3.29	36.3	23.2	14.37	13.34	0.75	0.04	2.98	9.5	26.6	89.3	39	0.046	11.9	180	162	1.82	21	52	31	135	298.7	0.91	17.7867	18.75
52	1	7	0	1	0	3	0	0	1	0	0	0	0	0	0	0	120	80	78	92	85	36.4	0.65	7.36	1.87	50.8	28.4	15.55	13.61	1.33	0.59	5.22	14.9	44.7	85.8	347	0.299	8.6	106	53	1.15	28	32	24	130	271.7	1.9	10.2331	2.25424
90	1	21	1	1	0	3	0	1	0	0	1	0	0	0	0	0	80	60	98	97	84	38.3	1.225	7.41	4.21	38.8	24.3	3.69	3.57	0.08	0.02	4.19	13.6	39.7	94.8	309	0.325	10.5	103	111	0.97	15	56	28	141	276.6	53.93	44.625	4
78	0	4	0	1	0	3	0	1	0	0	0	1	0	0	0	0	140	70	78	94	85	36.1	0.557143	7.52	1.5	31.1	24.8	12.94	9.94	1.68	1.29	4.27	12.3	37.4	87.6	347	0.362	10.4	121	31	0.73	29	14	10	135	166.4	0.06	5.91667	1.30233
66	0	6	0	1	0	3	0	1	1	0	1	0	0	0	0	0	100	50	85	95	81	36.5	0.85	7.45	1.29	36.1	25	12.37	9.9	1.84	0.61	4.37	13.6	41.1	94.1	275	0.27	9.8	144	49	1.09	34	37	30	130	188.4	0.15	5.38043	3.01639
92	0	12	0	1	0	3	0	0	1	0	0	0	0	0	0	0	120	90	94	94	81	36.5	0.783333	7.41	2.06	34.8	22	16.46	14.77	0.78	0.5	4.4	13	39.4	89.4	222	0.234	10.5	163	23	0.72	16	30	15	134	304.5	5.9	18.9359	1.56
68	1	4	0	0	0	3	0	0	0	0	0	1	0	0	1	0	140	90	84	96	89	36.7	0.6	7.39	1.37	48.8	29	11.28	9.71	0.97	0.54	4.85	15.5	45.7	94.2	336	0.337	10	342	67	1.36	31	32	27	134	43.9	0.1	10.0103	1.7963
56	1	4	0	0	0	3	0	0	0	0	0	0	0	0	0	0	113	80	90	92	85	38.4	0.79646	7.44	1.12	42.1	28.1	12.58	9.99	2.08	0.46	4.84	14.3	44.4	91.7	167	0.17	10.2	104	25	0.76	28	20	10	135	92	0.5	4.80288	4.52174
68	1	3	0	0	0	3	0	1	1	0	0	0	0	0	0	0	132	54	79	92	85	36.6	0.598485	7.46	1.69	31.3	22	10.13	8.31	1.1	0.66	4	12.2	36.9	92.3	282	0.304	10.8	160	37	1.13	34	81	0	137	146.7	0.1	7.55455	1.66667
67	1	5	0	0	0	3	0	0	1	0	1	0	0	0	0	0	130	70	101	93	81	37	0.776923	7.37	1.14	58.7	33.2	15.88	13.15	1.03	1.59	4.8	15.5	48.7	100.8	322	0.282	8.8	121	2	0.72	28	14	18	139	147.3	0.05	12.767	0.647799
67	1	10	0	1	0	3	0	0	1	0	0	0	0	0	0	0	120	70	96	95	89	36.5	0.8	7.32	2.04	63.7	32.5	19.01	17.42	1.25	0.84	4.71	14.2	46.3	98.3	334	0.335	10	154	48	0.71	25	32	30	140	187.4	0.58	13.936	1.4881
25	1	2	0	0	0	3	0	0	0	0	0	0	0	0	0	0	108	75	101	98	90	38.5	0.935185	7.39	0.78	45.5	27	10.65	6.32	3.34	0.82	4.59	14.1	42.2	91.9	330	0.336	10.2	135	21	0.78	34	21	15	141	67.2	2.58	1.89222	4.07317
64	1	5	0	0	0	3	0	0	1	0	0	1	0	0	0	0	120	70	92	92	87	36.5	0.766667	7.35	1.05	46	26	12.07	8.05	2.43	0.85	4.88	15.8	49.4	101.2	211	0.206	9.7	118	29	0.76	28	19	21	138	86.1	0.07	3.31276	2.85882
73	0	8	0	0	0	3	0	0	1	0	0	1	0	0	0	0	137	56	102	93	85	36.7	0.744526	7.46	1.17	41.5	29.1	7.55	5.54	1.48	0.49	3.98	11.3	35	88	193	0.193	10	178	35	0.56	28	12	8	136	236.6	0.08	3.74324	3.02041
44	0	19	0	1	0	3	0	0	0	0	0	0	0	1	0	0	115	75	108	94	89	37.2	0.93913	7.33	1.12	25.9	13.4	6.15	5.67	0.47	0.31	3.57	11	34.8	97.6	399	0.353	8.8	222	153	6.83	21	25	16	130	274.1	2.45	12.0638	1.51613
58	1	2	1	1	1	3	1	0	0	0	0	0	0	0	0	0	85	48	125	85	65	38.5	1.47059	7.3	4.5	40	19.3	17.56	16.13	0.77	0.35	4.51	10.8	36.1	80	122	0.41	12.7	86	161	4.46	12	1982	330	136	109.7	2.2	20.9481	2.2
81	0	14	1	1	0	3	0	0	0	0	1	1	0	0	0	0	92	45	121	91	55	38.6	1.31522	7.37	3.97	31.6	17.9	27.78	24.84	1.01	1.35	3.67	11.6	35.4	96.1	306	0.339	11.1	169	127	3.2	18	28	19	133	24.1	1.21	24.5941	0.748148
83	1	10	0	0	1	3	0	0	0	0	0	0	0	1	0	0	135	75	78	94	85	37.2	0.577778	7.33	1.12	40.4	20.8	13.6	11.37	1.1	0.98	5.17	13.6	44.4	85.8	289	0.301	10.4	237	95	1.79	32	9	8	137	120.8	0.18	10.3364	1.12245
60	1	8	0	0	0	3	0	0	0	0	0	0	0	1	0	0	127	61	87	94	90	37.2	0.685039	7.29	1.66	47.4	22.3	10.13	9.26	0.41	0.41	4.29	12.5	39.6	92.4	144	0.179	12.4	168	116	2.49	29	38	29	141	130.5	0.05	22.5854	1
67	0	5	0	1	0	3	0	0	0	0	1	1	1	0	0	0	150	70	88	92	85	36.5	0.586667	7.36	1.5	38	24	9.41	6.82	1.44	0.96	3.64	9.7	31.7	87	223	0.236	10.6	208	107	2.09	36	25	12	135	144.8	0.24	4.73611	1.5
55	1	14	0	1	0	3	0	0	0	0	1	1	0	1	0	0	115	75	93	94	90	38	0.808696	7.33	2.67	37.1	19.5	11.04	9.26	0.76	0.99	5.32	14.7	46.2	86.8	286	0.317	11.1	475	117	2.74	34	13	17	133	115.2	3.52	12.1842	0.767677
29	0	7	0	1	0	3	0	0	0	0	0	0	0	0	0	0	110	80	75	92	89	38	0.681818	7.53	1.32	31.4	25.9	4.59	3.79	1.08	0.58	4.1	13.1	38.1	89	240	0.231	11	113	30	0.69	38	16	15	135	140	0.5	3.50926	1.86207
75	0	2	1	0	0	1	1	0	0	0	1	1	1	0	0	0	140	67	105	92	48	36.8	0.75	7.19	8.5	56.3	21.4	14.94	13.47	0.45	0.93	4.63	14.2	43.6	94.3	331	0.333	10.1	82	75	1.83	14	28	15	135	139.8	80	29.9333	0.483871
89	0	7	0	0	0	3	0	0	0	0	1	0	0	0	0	0	140	85	75	94	85	36.5	0.535714	7.5	2.05	36.9	28.5	11.41	10.1	0.63	0.66	4.46	13.3	38.4	86.1	150	0.166	11.1	152	87	1.04	30	38	18	136	101.3	0.2	16.0317	0.954545
86	0	11	1	0	1	3	1	0	0	0	1	0	0	0	0	0	95	61	162	90	65	38.5	1.70526	7.23	6.54	61.1	25.5	13.84	13.14	0.21	0.46	4.54	12.6	40	88.1	266	0.298	11.2	105	101	2.04	18	1748	1200	139	116.2	0.94	62.5714	0.456522
66	0	9	0	0	0	3	0	0	0	0	1	1	0	0	0	0	130	80	104	96	84	37	0.8	7.42	1.33	39.3	25.2	17.7	15.3	1.8	0.6	4.16	11.6	34.5	83	440	0.89	8.8	217	44	1.09	28	11	7	135	78.9	0.38	8.5	3
64	0	6	0	1	0	3	0	1	1	0	1	0	0	0	0	0	100	70	80	92	84	37	0.8	7.35	1.13	60.5	16.8	6.6	5.4	0.81	0.32	3.66	9.5	30.3	83.3	243	0.272	11.2	105	64	1.95	29	33	13	127	67.7	0.05	6.66667	2.53125
74	1	5	0	1	1	3	0	0	0	0	1	0	0	0	0	0	162	75	104	95	84	36.4	0.641975	7.35	1.34	47.3	25.9	10.85	8.46	1.34	0.87	4.65	14.5	43.1	92.7	283	0.332	11.8	94	18	0.75	34	19	18	143	19.1	0.04	6.31343	1.54023
57	1	10	0	0	0	3	0	0	0	0	1	0	0	0	0	0	120	65	78	91	85	36.9	0.65	7.44	2.41	34.9	23.5	6.68	5.63	0.68	0.35	5.28	16.1	47.3	89.7	115	0.148	12.9	119	52	1.54	32	42	17	142	30.7	0.42	8.27941	1.94286
78	1	13	1	0	0	3	0	0	1	0	0	0	0	0	0	1	130	80	78	95	85	36.9	0.6	7.42	4.52	44.3	28.5	13.38	11.25	0.63	0.8	4.14	12.3	37.7	90.9	220	0.221	10.1	292	58	1.07	18	58	123	141	39.2	4.28	17.8571	0.7875
82	1	10	1	1	0	3	0	1	0	0	0	1	0	0	0	0	80	55	110	94	85	37.5	1.375	7.35	2.85	46.3	25.2	15.59	14.41	0.84	0.3	4.12	12	36.4	88.3	144	0.176	12.2	151	81	1.83	19	22	11	137	85.9	0.16	17.1548	2.8
71	1	5	0	1	0	3	0	0	0	0	1	0	0	0	0	0	125	75	85	98	89	36.8	0.68	7.35	1.5	36.9	22	7.68	5.29	1.55	0.65	4.99	12.7	37.9	76	389	0.334	8.6	78	27	0.65	30	12	10	134	61.6	17.83	3.4129	2.38462
99	0	20	0	1	0	3	1	0	0	0	1	0	1	0	1	0	84	65	115	94	75	36.5	1.36905	7.34	3.53	33.9	18	18.39	17.9	0.37	0.09	4.32	15.2	44.1	102	157	0.179	11.4	125	162	1.38	24	77	48	149	284.2	0.17	48.3784	4.11111
64	1	5	0	0	0	3	0	0	0	0	0	0	0	0	0	0	155	88	75	97	86	36.6	0.483871	7.35	1.5	38	26.5	24.77	22.38	2.28	1.07	6.89	13.8	43	62.5	340	0.319	9.4	345	53	0.92	39	25	31	134	126.7	0.05	9.81579	2.13084
74	0	7	0	1	1	3	0	0	0	0	1	1	1	0	0	0	135	75	85	92	88	37.2	0.62963	7.49	1.47	36.2	27.2	4.96	3.72	0.75	0.48	4.05	11.7	35	86.6	211	0.231	11	295	47	0.68	34	97	38	134	13.7	0.07	4.96	1.5625
77	1	9	1	1	1	3	1	0	0	0	1	0	1	0	0	0	90	65	115	88	64	38.5	1.27778	7.38	2.92	29.8	17.6	19.93	18.62	0.66	0.54	4.48	9.8	31.7	70.8	324	0.296	9.1	253	36	1.43	14	12	11	141	145.6	0.5	28.2121	1.22222
73	0	10	0	1	0	1	1	0	0	0	1	1	0	0	0	0	100	80	112	98	65	36.6	1.12	7.24	4.77	79.5	33.6	19.65	18.09	0.91	0.59	4.98	11.9	39.8	80	164	0.2	12.2	121	40	0.87	18	2262	1793	142	45.2	1.01	19.8791	1.54237
76	0	4	0	0	0	3	0	0	0	0	0	0	0	1	0	0	142	73	80	98	89	36.4	0.56338	7.38	1.59	44.1	25.7	17.62	16.23	1.55	0.79	3.44	10.8	33.8	98.4	253	0.252	10	186	85	6.48	28	6	7	136	84.4	2.83	10.471	1.96203
74	1	12	1	1	1	3	0	1	0	0	0	1	0	1	0	0	90	65	112	92	72	37.8	1.24444	7.21	4.23	50.8	20.1	17.73	16.33	0.52	0.84	3.72	8.6	29.5	79.3	236	0.226	9.6	85	223	3.19	16	67	60	137	123.4	2.4	31.4038	0.619048
64	0	5	0	1	1	3	0	0	0	0	0	1	0	0	0	0	120	70	85	94	88	36.5	0.708333	7.43	0.98	28.8	18.8	14.46	13.71	1.52	1.19	3.58	10.2	31.4	87.7	229	0.247	10.8	333	100	1.8	32	9	11	134	36.8	0.08	9.01974	1.27731
86	1	7	0	1	1	3	0	1	1	0	1	0	0	0	0	0	90	49	74	97	87	36.6	0.822222	7.34	1.08	51	27.1	7.16	6.1	0.65	0.39	3.46	11.1	35.1	101	166	0.165	9.9	133	28	1.18	34	44	38	132	132	0.21	9.38462	1.66667
81	1	8	0	1	1	3	0	1	0	0	0	0	0	0	0	0	90	70	77	97	89	36.4	0.855556	7.37	1.68	45.6	26.2	9.05	7.77	0.8	0.45	5.7	14.6	44	86.8	143	0.165	11.6	114	79	1.26	34	15	9	138	53.9	1.37	9.7125	1.77778
55	1	8	0	0	0	3	0	0	1	0	0	1	0	0	0	0	118	80	94	98	88	36.4	0.79661	7.4	1.54	39.6	24.1	13.37	10.14	2.17	1	7.03	15.4	48.6	69.1	180	0.191	10.6	109	22	0.8	36	32	36	139	161.1	0.09	4.67281	2.17
81	1	9	0	1	1	3	1	1	0	0	1	1	1	0	1	0	150	80	110	92	84	38.5	0.733333	7.37	0.7	43.2	24.4	5.27	4.03	0.85	0.29	3.43	11.5	35.7	103.9	53	0.063	11.8	156	40	0.8	28	25	29	133	170.5	0.12	4.74118	2.93103
67	0	19	0	1	1	3	0	0	0	0	0	1	0	0	0	0	110	80	88	94	86	36.5	0.8	7.38	0.97	48	28.8	5.63	3.57	1.56	0.38	4.13	12.4	37.8	91.5	393	0.412	10.5	88	13	0.47	34	14	12	139	41	0.06	2.28846	4.10526
65	0	8	0	1	0	3	0	0	1	0	1	0	0	0	0	0	110	65	108	94	87	36.5	0.981818	7.37	1.56	42.3	24.2	29.89	27.65	0.94	1.25	4.35	11.9	36.8	84.7	364	0.355	9.7	144	54	0.79	32	18	21	134	350	0.15	29.4149	0.752
84	1	13	0	1	0	3	0	1	1	0	0	0	0	0	0	0	80	60	112	92	84	36.9	1.4	7.42	1.8	36.5	24.8	13.11	11.34	1.15	0.53	4.27	12.2	39.3	92.1	373	0.382	10.2	110	53	0.85	31	21	10	139	350	0.19	9.86087	2.16981
51	0	10	0	1	0	2	0	1	0	0	1	1	0	0	0	0	120	71	86	94	65	37.8	0.716667	7.4	1.82	54.2	32.9	3.84	2.83	0.86	0.12	5.28	14.8	47.2	89.4	182	0.181	9.9	236	42	0.67	32	111	58	132	51.8	0.38	3.2907	7.16667
71	1	16	1	0	0	3	1	1	0	0	1	1	0	1	0	0	144	75	58	95	85	36.2	0.402778	7.34	1.61	36.6	19.6	17.63	16.66	0.53	0.38	5.89	17.5	52.4	89	224	0.263	11.7	427	121	2.2	18	23	42	130	99	0.21	31.434	1.39474
71	0	6	0	1	0	3	0	1	1	0	1	0	0	0	0	0	120	60	78	93	85	36.2	0.65	7.34	2.8	43.1	23.2	20.75	18.67	0.88	1.17	4.6	12.8	39.3	85.4	331	0.311	9.4	302	49	0.99	34	18	10	127	293.7	2.15	21.2159	0.752137
69	0	15	0	1	0	3	0	0	1	0	1	0	0	0	0	0	110	75	92	94	85	36.8	0.836364	7.36	2.6	40.8	22.8	19.85	18.36	0.91	0.54	3.74	11.4	35.4	94.8	222	0.207	9.3	121	36	0.64	28	22	15	133	60	1.96	20.1758	1.68519
80	1	6	0	0	0	3	0	0	0	0	1	1	1	0	0	0	100	60	73	94	88	37.7	0.73	7.47	2.19	36.3	25.9	7.24	5.84	1.05	0.25	4.34	13.2	40.5	93.4	235	0.248	10.6	121	55	1	32	10	6	138	90.4	5.67	5.5619	4.2
69	0	7	0	1	0	3	0	0	1	0	1	0	1	0	0	0	110	70	102	94	60	36.7	0.927273	7.29	2.21	74.2	35.2	17.65	15.89	0.81	0.91	4.48	12	40	89.5	352	0.294	8.3	320	34	0.83	34	8	8	134	100	0.08	19.6173	0.89011
86	1	4	0	1	0	3	0	1	0	0	1	0	0	0	1	0	100	60	78	94	76	37.5	0.78	7.32	1.8	52.9	26.8	7.66	6.09	1.16	0.4	3.54	13.4	38.7	109.3	173	0.16	9.2	108	60	0.67	34	40	10	136	161.3	0.09	5.25	2.9
89	0	7	0	1	0	3	0	0	0	0	0	1	1	0	0	0	109	74	100	91	82	36	0.917431	7.39	1.62	45.7	27.2	7.28	6.34	0.42	0.5	4.73	13.6	43.2	91.3	221	0.215	9.7	147	66	0.52	35	18	7	135	233.6	0.36	15.0952	0.84
54	1	15	1	1	1	3	1	0	0	0	1	1	1	0	1	0	90	60	115	92	85	38.5	1.27778	7.21	5.4	36.5	20.5	15.36	11.24	0.43	0.65	5.79	14	44.8	77.3	289	0.304	10.5	152	55	0.73	18	27	47	139	73.7	0.14	26.1395	0.661538
44	0	11	0	1	0	3	0	0	0	0	1	1	0	0	0	0	120	70	130	92	86	38.3	1.08333	7.48	1.6	35.3	25.8	15.93	14.2	0.58	0.37	4.93	12.2	38.3	77.7	379	0.348	9.2	370	18	0.42	19	4	6	137	199.9	8.69	24.4828	1.56757
80	1	7	0	1	0	3	0	0	0	0	0	1	0	0	0	0	110	70	74	92	89	36.8	0.672727	7.38	3.69	45.7	21.4	20.57	18	1.9	1.62	4.93	14.5	46.4	94.1	314	0.304	9.7	110	37	0.54	32	22	9	139	65.6	0.2	9.47368	1.17284
79	0	4	0	0	0	3	0	1	0	0	0	0	0	0	0	0	110	80	78	96	89	36.5	0.709091	7.5	1.26	33.4	25.5	14.42	12.98	0.87	0.84	3.98	11.7	35.9	90.3	388	0.353	9.1	144	50	0.92	34	11	7	138	165.4	0.24	14.9195	1.03571
38	1	16	0	0	1	3	0	0	0	0	0	0	0	0	0	0	120	70	68	94	89	37.5	0.566667	7.47	0.92	30.6	22	13.75	10.79	1.65	1.1	5.01	14.2	42.4	84.7	316	0.296	9.4	111	27	0.88	32	30	41	138	166.5	1.77	6.53939	1.5
74	1	9	0	1	0	3	0	0	1	0	0	0	0	0	0	0	100	60	82	85	84	36	0.82	7.31	0.8	47	23.2	11.46	10.02	0.85	0.45	3.2	9.6	30.4	95.2	224	0.219	9.8	110	112	1.53	34	13	11	142	196.9	1.56	11.7882	1.88889
64	1	6	0	0	0	3	0	0	1	0	0	1	0	0	0	0	110	70	80	92	88	36.7	0.727273	7.35	2.77	52.6	29	26.7	21.9	2.94	1.7	5.74	18.3	57.7	100.6	244	0.237	9.7	227	37	1.31	32	14	14	135	92	0.5	7.44898	1.72941
52	1	3	0	1	0	3	0	0	0	0	0	0	0	0	0	0	120	70	92	94	89	36.6	0.766667	7.34	3.09	47	24.8	20.64	17.51	2.31	0.63	4.81	9.9	33.2	69	319	0.28	8.8	101	36	1.02	34	10	12	138	184.5	0.92	7.58009	3.66667
72	0	5	0	0	1	3	0	0	0	0	1	0	0	1	0	0	160	80	88	92	85	36.7	0.55	7.35	0.83	44.3	24	8.1	6.4	0.86	0.46	3.17	10	30.4	95.7	257	0.242	9.4	106	78	5.46	27	15	6	141	16.6	0.43	7.44186	1.86957
80	0	7	1	1	1	3	1	0	0	0	1	1	0	0	1	0	137	85	90	92	72	36	0.656934	7.41	2.52	51.9	32.8	14.48	12.55	0.47	1.17	3.46	10.4	32.8	95	488	0.468	9.6	102	71	0.66	19	37	44	141	92.3	0.08	26.7021	0.401709
42	1	13	0	0	1	3	0	0	0	0	0	0	0	0	0	0	140	80	70	95	89	37	0.5	7.43	1.37	42.8	28.2	13.5	9.41	2.68	1.22	5.16	15.3	47.6	92.2	342	0.366	10.7	196	28	0.97	32	29	45	141	201.8	0.52	3.51119	2.19672
82	0	5	0	1	0	3	0	0	0	0	1	1	0	0	0	0	125	65	95	93	89	36.6	0.76	7.42	1.47	41	26.5	20.47	17.82	1.35	1.12	4.39	12.9	39.7	90.3	329	0.371	11.3	257	76	1	34	36	40	136	153.5	0.1	13.2	1.20536
77	1	6	0	1	0	3	0	0	0	0	1	1	0	0	0	0	150	60	83	92	89	36.5	0.553333	7.42	1.01	45	26	10.6	9.73	1.59	0.26	4.46	12.4	38.3	85.9	235	0.228	9.7	197	43	1.07	32	28	20	139	215	0.11	6.1195	6.11538
57	0	9	0	1	0	3	0	0	0	0	0	0	0	0	0	0	122	60	72	98	86	36.4	0.590164	7.41	1.07	41.7	26.1	13.44	11.24	1.16	0.99	4.81	13.4	42.1	87.4	268	0.22	8.2	122	43	0.71	32	15	20	139	221.5	0.1	9.68966	1.17172
78	1	10	1	1	0	3	1	0	0	0	1	1	0	0	0	0	110	60	125	92	78	37.2	1.13636	7.3	2.34	50.6	24.6	17.9	15.62	0.84	1.28	6.13	16.2	50.3	82.2	227	0.261	11.5	387	115	1.58	18	15	19	129	187.7	0.2	18.5952	0.65625
65	0	2	1	1	1	3	1	1	1	0	1	1	1	0	0	0	90	55	141	89	74	38.5	1.56667	7.38	1.86	42.3	25	16.67	15.87	0.53	0.19	4.48	12.8	39.8	88.8	439	0.448	10.2	172	21	0.53	19	16	19	145	259.5	0.1	29.9434	2.78947
74	1	2	0	1	1	3	1	1	0	0	1	1	1	0	0	0	101	65	136	94	75	36.1	1.34653	7.45	1.28	40.1	27.7	7.49	4.55	2.46	0.45	4.84	13	40.3	83.3	397	0.365	9.2	105	38	0.52	28	14	10	135	125.5	0.2	1.84959	5.46667
43	0	7	0	1	0	3	0	0	1	0	1	1	0	0	0	0	120	70	92	93	81	37.2	0.766667	7.43	1.07	42.5	28.1	13.85	7.2	3.14	0.69	5.13	15.2	45.9	89.4	408	0.397	9.7	91	34	0.61	31	34	26	136	88.9	0.03	2.29299	4.55072
83	1	11	0	0	0	3	0	0	1	0	1	1	0	0	0	0	120	85	92	92	75	36.5	0.766667	7.44	1.98	37.5	24.9	9.3	8.38	0.8	0.07	4.55	13.2	40	87.8	202	0.212	10.5	171	48	1.44	32	11	11	137	92	18.49	10.475	11.4286
68	0	11	0	1	0	3	0	0	0	0	1	1	1	0	0	0	90	65	125	92	85	38.2	1.38889	7.37	3	61	24	9.34	8.19	0.62	0.5	4.98	14.9	49.3	99	184	0.212	11.5	169	42	0.88	18	17	10	141	277.2	0.12	13.2097	1.24
83	1	10	1	1	1	3	0	0	0	0	0	1	0	0	0	0	140	70	88	93	85	36.7	0.628571	7.42	1.65	39.5	25.5	11.74	8.31	2.73	0.67	4.21	11.8	38.2	90.6	241	0.241	10	150	64	0.94	17	18	14	139	50.5	0.07	3.04396	4.07463
60	0	5	0	1	0	3	0	1	1	0	1	0	0	0	0	0	120	88	96	92	85	37.2	0.8	7.29	2.02	66.8	31.5	9.79	7.81	1.33	0.56	5.99	15.3	54.6	91.2	222	0.241	10.9	166	28	0.57	31	9	14	143	33.6	0.04	5.87218	2.375
60	0	8	0	1	0	3	0	1	1	0	1	1	0	1	0	0	100	60	104	98	88	36.5	1.04	7.34	1.23	41.5	22	8.75	7.57	0.88	0.27	4.33	12.1	37.6	87	159	0.153	9.6	139	54	1.58	25	29	47	135	140.3	1.42	8.60227	3.25926
46	1	6	0	0	0	3	0	0	0	1	0	0	0	0	0	0	130	80	92	96	89	36	0.707692	7.38	1.01	39.5	24	10.74	7.19	2.39	0.82	5.17	11.6	37.6	72.8	202	0.25	12.4	148	48	1.09	30	25	26	137	113	0.57	3.00837	2.91463
75	0	6	1	1	1	3	0	0	1	0	1	0	0	0	0	0	80	65	110	92	75	36.9	1.375	7.39	2.48	34.8	20.8	8.9	5.8	0.22	0.43	3.77	12.8	38.1	101	278	0.25	9	106	65	0.96	19	28	26	139	110.2	0.07	26.3636	0.511628
82	0	8	0	1	1	2	0	0	0	0	0	1	0	0	0	1	135	75	89	92	85	36.5	0.659259	7.2	3.3	81	30.9	5.88	3.1	2.43	0.22	3.45	10.1	33.2	96.3	87	0.073	8.4	111	64	0.94	29	9	6	142	69	0.16	1.27572	11.0455
61	0	7	0	0	0	3	0	0	0	0	0	1	1	0	0	0	125	75	78	96	88	36.8	0.624	7.42	1.16	44.3	28.5	14.2	11.3	1.8	0.97	4.08	12	35	85.8	447	0.391	8.7	480	33	0.58	32	10	7	129	250.7	0.12	6.27778	1.85567
90	0	6	0	1	1	3	0	0	0	0	0	1	0	1	0	0	130	70	86	92	86	36.8	0.661538	7.34	1.86	35.5	19.1	10.94	9.28	1.16	0.41	3.81	11.1	35.2	92.2	276	0.317	11.5	159	73	1.23	37	31	27	135	82	0.1	8	2.82927
51	1	8	0	0	0	3	0	0	0	0	0	0	0	0	0	0	145	75	86	96	88	36.5	0.593103	7.39	1	45	23	20.24	18.41	0.87	0.92	4.7	14.2	44.6	94.8	284	0.258	9.1	225	73	1.72	36	18	24	133	350	3.54	21.1609	0.945652
60	1	7	1	1	1	3	1	1	1	0	1	0	1	0	0	0	90	60	105	92	85	37.5	1.16667	7.39	1.05	35.7	24	10.89	6.84	3.02	0.64	4.45	12.9	39.2	88.1	309	0.321	10.4	48	69	1.09	21	14	55	134	148	0.32	2.2649	4.71875
74	0	14	0	1	1	3	0	1	0	0	1	1	0	0	0	0	130	80	130	96	87	36.6	1	7.26	2.39	59.3	25	17.09	14.05	0.78	0.68	4.79	13.9	44.7	93.4	310	0.33	10.6	327	35	1.16	24	10	11	136	76.6	0.17	18.0128	1.14706
47	0	15	0	0	0	3	0	0	0	0	0	0	0	0	0	0	110	60	85	94	89	37.1	0.772727	7.41	1.03	47	24.3	11.55	8.83	1.82	0.84	4.4	11.4	35.6	80.8	293	0.339	11.6	100	20	0.55	36	17	35	136	276.6	0.12	4.85165	2.16667
67	1	6	0	1	1	3	1	1	0	0	1	0	1	0	1	0	117	86	121	95	82	38.5	1.03419	7.25	3.5	38.9	26	16.94	12.87	0.64	0.36	5.14	16.4	51.2	99.7	186	0.193	10.4	157	134	1.33	24	47	18	153	236.6	0.92	20.1094	1.77778
89	1	8	0	0	0	3	1	1	1	0	1	1	1	0	1	0	80	50	88	90	75	38.5	1.1	7.46	2.55	35.9	25.4	9.34	7.93	0.89	0.42	3.83	10.4	35.2	92	151	0.132	8.7	128	77	1.85	28	15	10	144	98.9	0.35	8.91011	2.11905
53	0	7	0	1	0	3	0	0	0	0	1	1	0	0	0	0	120	75	92	96	89	36.5	0.766667	7.36	1	45	24	16.34	13.98	1.16	1.17	4.68	13.8	41.3	88.3	218	0.226	10.4	187	32	0.61	35	16	21	129	144.6	0.18	12.0517	0.991453
53	1	3	0	1	0	3	0	0	0	0	0	0	0	0	0	1	90	50	113	89	94	36.6	1.25556	7.41	1.2	35	26	3.35	2.27	0.85	0.21	3.6	12.6	37.3	106	51	0.062	12.2	1196	53	1.12	32	22	20	133	120	0.69	2.67059	4.04762
82	0	4	0	0	0	3	1	0	1	0	0	0	0	0	0	0	120	80	97	92	80	36.2	0.808333	7.36	1.91	52.5	29.1	19.03	17.08	1.12	0.62	6.36	15.5	46.6	73.3	350	0.308	8.8	131	40	0.56	35	14	6	138	5.1	16.41	15.25	1.80645
68	0	7	0	1	0	3	0	0	0	0	1	0	0	0	0	0	110	70	85	92	90	38.2	0.772727	7.37	2.02	44.7	25.3	19.42	16.2	2.07	1.03	4.66	12.8	39	83.6	543	0.502	9.3	595	33	0.58	36	12	12	132	340.7	0.18	7.82609	2.00971
62	1	7	1	1	0	3	1	0	1	0	1	1	0	0	0	1	90	65	105	98	88	38.5	1.16667	7.29	1.05	39	18.5	8.73	8.18	0.42	0.11	3.77	11.3	37.8	100.2	168	0.132	7.9	281	64	1.39	28	15	12	157	486.2	0.38	19.4762	3.81818
81	1	6	0	0	0	3	0	0	0	0	0	0	0	0	0	0	110	63	87	94	87	37.2	0.790909	7.32	1.56	44.4	22.5	36.67	34.88	0.6	1.12	3.62	8	27.5	75.9	384	0.347	9	95	113	31.37	36	22	23	137	176.2	6.91	58.1333	0.535714
83	1	7	0	0	0	3	0	0	1	0	1	0	0	0	0	0	123	90	104	93	85	36.6	0.845528	7.33	1.77	52.2	26.9	10.07	7.54	1.59	0.9	3.91	11.8	34.1	87.1	236	0.219	9.3	109	62	1.67	31	15	12	138	244.3	0.28	4.74214	1.76667
75	0	12	0	1	1	3	0	0	1	0	1	0	0	0	0	0	150	95	82	92	77	37.2	0.546667	7.32	0.73	87.3	23.2	13.58	12.1	1.06	0.35	4.33	11.6	35.3	81.5	325	0.326	10.1	171	60	0.97	38	9	21	136	97.2	0.06	11.4151	3.02857
83	1	11	0	0	1	3	0	0	0	0	1	0	1	0	1	0	110	70	99	95	88	36.6	0.9	7.39	1.39	49.8	30	8.2	6.88	0.87	0.42	4.36	13	39.2	89.8	171	0.143	8.3	90	65	1.32	21	13	9	142	283.9	0.47	7.90805	2.07143
78	1	11	0	0	0	3	1	0	1	0	1	0	1	0	1	0	150	70	74	95	89	36.5	0.493333	7.43	2.91	34.5	22.6	8.18	6.15	1.39	0.6	4.76	14.1	41.9	88	235	0.276	11.8	176	62	1.37	38	17	8	144	149.2	1.96	4.42446	2.31667
89	0	8	0	1	1	3	0	0	0	0	1	0	0	1	0	0	107	56	101	96	85	36.5	0.943925	7.41	1.21	36.6	23	4.89	3.2	0.69	0.59	3.73	9.4	28.7	76.9	217	0.258	11.9	116	186	1.98	32	25	16	135	30.3	0.16	4.63768	1.16949
27	1	7	0	0	0	3	0	0	0	0	0	0	0	0	0	0	118	60	105	95	92	36.3	0.889831	7.42	2.66	37.2	23.7	21.3	18.42	3.13	1.71	5.19	15.3	42.2	81.4	153	0.163	10.7	120	43	1.33	36	31	43	135	289.3	7.14	5.88498	1.83041
76	1	10	1	1	1	3	0	1	0	0	1	0	0	0	0	0	100	60	85	92	87	36.5	0.85	7.39	1.76	40.2	24.1	9.2	7.98	0.47	0.72	6.69	17.3	51	76.2	206	0.235	11.4	92	58	0.84	35	29	18	137	64.4	0.17	16.9787	0.652778
82	0	10	0	0	0	3	0	0	1	0	1	0	0	0	0	0	100	60	111	98	89	36	1.11	7.37	2.05	54.3	31	13.48	11.42	1.17	0.74	6.14	14.7	44.3	72.2	267	0.243	9.1	91	64	0.56	33	39	17	137	262.6	0.46	9.76068	1.58108
83	0	3	1	1	1	2	1	1	1	0	0	1	1	0	0	0	90	65	125	84	62	38.5	1.38889	7.31	2.41	46.6	23.3	11.79	10.23	0.63	0.31	3.2	10.2	30.1	94	154	0.172	11.2	178	150	2.19	18	40	17	131	134.5	35	16.2381	2.03226
84	0	12	0	0	0	3	0	0	0	0	1	0	0	0	0	0	100	60	95	95	85	36.5	0.95	7.47	3.44	33.5	24.1	27.98	24.57	3.1	2.1	5.32	12.2	36.7	69	400	0.354	8.9	151	35	0.65	39	15	7	135	32	0.4	7.92581	1.47619
76	1	3	0	0	0	3	0	0	0	0	1	0	0	1	0	0	130	70	78	92	80	36.7	0.6	7.37	1.07	43.3	24.8	16.97	13.91	2.09	0.83	4.2	10	32	76.1	243	0.238	9.8	115	59	2.05	31	10	8	142	99.5	0.3	6.6555	2.51807
69	1	10	1	0	0	3	0	1	1	0	0	0	0	0	0	0	80	40	102	90	75	37.4	1.275	7.26	10.98	45	19.8	19.93	16.41	0.98	0.23	5.47	13.8	42.2	77.2	444	0.45	10.1	228	38	1.02	39	15	9	136	9	6.66	16.7449	4.26087
82	1	4	0	0	1	3	0	1	0	0	1	0	0	1	0	0	100	80	79	96	79	36.7	0.79	7.35	41.3	1.48	26.3	10.32	8.51	1.31	0.38	3.53	10.6	34.7	98.1	263	0.237	9	146	108	1.38	32	29	16	135	13.4	4.72	6.49618	3.44737
94	1	7	1	0	0	3	0	0	0	0	1	0	0	0	0	0	140	70	95	94	85	37.1	0.678571	7.41	1.62	27.3	16.9	14.05	11.95	0.68	0.7	3.4	9.1	26.8	78.9	574	0.467	8.1	91	126	2.7	24	11	7	130	217.4	0.47	17.5735	0.971429
70	0	14	0	1	0	3	0	1	0	0	0	1	0	0	0	0	120	75	92	95	82	36.8	0.766667	7.36	1.67	46.9	25.9	9.4	8.17	0.78	0.32	3.36	9.8	31.7	94.4	288	0.244	8.5	119	73	3.92	30	9	6	141	182.2	0.9	10.4744	2.4375
70	1	4	1	1	0	3	1	0	0	0	1	1	0	0	1	0	130	70	117	93	82	36.6	0.9	7.19	3.41	63.4	24.1	11.18	9.35	0.74	0.57	4.83	14	40.7	84.3	154	0.194	12.6	365	43	1.11	36	34	18	142	94.2	0.94	12.6351	1.29825
66	1	3	1	1	1	1	1	1	0	0	1	1	1	0	0	0	92	64	125	91	65	39.5	1.3587	7.25	4.35	48.5	19.1	15.42	12.73	0.72	0.9	5.59	16.8	47.9	85.7	309	0.373	12.1	168	57	1.99	36	20	18	140	25.6	8.9	17.6806	0.8
81	1	6	1	1	1	3	1	0	1	0	1	0	1	0	1	0	85	52	121	90	75	36.5	1.42353	7.41	3.44	38.6	18	12.46	10.89	0.7	0.61	3.74	10	30.1	80.4	300	0.264	8.8	96	68	0.97	31	15	14	138	98.7	0.09	15.5571	1.14754
65	1	1	1	1	1	3	1	0	0	0	1	1	0	0	0	0	73	37	110	92	85	38.1	1.50685	7.08	6.3	12.4	3.7	11.48	7.59	0.55	1.2	4.89	14.2	41.2	84.4	139	0.167	12.4	57	181	2.83	21	157	108	136	224	2.55	13.8	0.458333
65	1	10	0	1	1	3	0	0	0	0	0	0	0	0	0	1	140	70	101	89	75	36.6	0.721429	7.34	1.47	52	28	4.1	2.94	0.49	0.6	4.35	12.1	35.1	80.9	247	0.213	8.6	149	38	0.85	28	32	13	135	107.1	0.1	6	0.816667
21	0	5	0	0	0	3	0	0	0	0	0	0	0	0	0	0	110	90	89	92	69	36.6	0.809091	7.42	1.68	37.4	24.2	20.36	15.56	3.29	1.28	4.75	14.3	42	88.5	431	0.364	8.4	100	8	0.66	33	11	14	138	99.4	0.02	4.72948	2.57031
63	0	7	0	0	0	3	0	0	0	0	0	0	0	0	0	0	157	64	107	92	87	36.5	0.681529	7.45	1.79	38.7	26.8	5.54	4.93	0.36	0.24	4.28	12.2	35.8	83.7	133	0.147	11.1	198	43	0.43	33	21	12	134	50.9	0.05	13.6944	1.5
53	1	4	0	1	1	3	0	1	0	0	1	1	0	1	0	0	130	80	74	92	85	36.5	0.569231	7.41	0.79	34.6	21.8	9.49	7.75	0.7	0.8	2.8	8.2	23.2	82.9	176	0.211	12	99	1.3	5.25	23	21	27	135	45.6	0.18	11.0714	0.875
71	1	8	0	0	0	3	0	0	1	0	0	0	0	0	0	1	120	70	78	94	85	36.4	0.65	7.38	2.2	45	26.3	16.18	12.8	2.29	0.97	4	11.3	32.3	80.9	294	0.266	9	150	31	0.85	30	16	7	132	166.1	0.11	5.58952	2.36082
93	0	16	1	1	0	3	0	0	0	0	1	0	1	0	1	0	150	70	110	95	85	36.7	0.733333	7.32	2.44	29.4	15.1	16.11	11.15	0.88	0.92	4.46	12.3	36	80.7	197	0.255	13	239	92	1.52	31	27	14	134	81.8	26.72	12.6705	0.956522
64	0	3	0	0	0	3	0	0	0	0	1	1	0	0	0	0	120	70	92	96	87	36.7	0.766667	7.39	2.43	35.5	21.4	19.68	19.14	3.41	0.1	4.18	11.4	33.9	81.1	329	0.35	10.6	404	59	1.07	29	31	16	133	274.1	0.05	5.6129	34.1
69	0	13	0	1	0	3	0	0	1	0	1	0	1	0	0	0	130	60	96	93	85	36.5	0.738462	7.28	2	67.4	31	12.01	10.18	0.8	0.97	4.53	11.6	36.7	81	320	0.289	9.1	230	49	0.91	29	9	8	135	88.1	0.07	12.725	0.824742
83	1	9	0	1	1	3	0	1	0	0	0	1	0	0	0	0	135	85	101	96	85	36.5	0.748148	7.33	2.29	45.8	23	14.21	12.65	1.21	0.24	3.93	12.4	35.2	89.5	342	0.308	9	155	78	1.27	32	38	11	132	26.9	2.72	10.4545	5.04167
43	0	7	0	1	0	3	0	0	0	0	1	1	0	0	0	0	140	90	92	96	84	36.5	0.657143	7.36	1.1	42	15	8.39	7.2	0.58	0.57	4.59	9.7	30.1	67.9	315	0.335	10.6	111	22	0.61	33	14	14	138	165.1	0.1	12.4138	1.01754
80	0	8	1	1	0	3	1	1	0	0	0	1	1	0	0	0	60	40	125	85	75	38.5	2.08333	7.17	11.5	40.6	14.7	23.76	21.8	0.91	1.01	3.86	11.3	33.1	85.7	286	0.345	12	144	138	4.02	29	32	29	137	219	2.64	23.956	0.90099
20	1	7	0	0	0	3	0	0	0	0	0	0	0	0	0	0	120	80	100	97	92	36.5	0.833333	7.36	1.2	42	25	13.04	10.15	1.65	1	4.57	12.6	40	87.6	685	0.528	7.7	77	40	0.52	31	51	98	136	241.8	0.19	6.15152	1.65
73	1	9	0	1	1	3	0	0	1	0	1	1	0	1	0	0	155	89	90	93	82	37.3	0.580645	7.29	1.53	37.7	17.8	7.43	6.98	0.34	0.08	3.59	11.3	33.8	94.2	272	0.293	10.8	161	125	2.95	32	19	20	135	230.9	0.6	20.5294	4.25
83	0	9	0	0	0	3	0	0	1	0	1	0	0	0	0	1	100	45	105	93	82	36.6	1.05	7.37	2.41	39.9	23	7.34	6.31	0.4	0.6	4.63	11.9	35.9	77.6	356	0.4	11.2	143	36	0.95	27	8	6	137	347.7	2.55	15.775	0.666667
81	0	11	0	1	1	3	0	0	1	0	1	0	0	0	0	0	120	70	70	92	74	36.4	0.583333	7.35	1.2	36.8	25	20.24	17.73	1.35	1.13	4.7	13.3	38.7	82.4	201	0.218	10.8	152	23	0.65	35	13	10	138	187	0.41	13.1333	1.19469
21	0	5	0	1	0	3	0	0	0	0	0	0	0	0	0	0	100	70	126	94	92	36.2	1.26	7.36	1.1	36	24	23.45	9.48	1.48	0.48	4.95	14.5	42.2	85.3	795	0.701	8.8	105	23	0.59	33	16	11	138	44	0.06	6.40541	3.08333
91	0	6	0	1	0	3	0	0	1	0	1	0	1	0	0	0	125	75	86	94	85	37.2	0.688	7.37	1.39	33.6	19.3	26.08	24.54	0.57	0.48	4.13	12.5	37.9	91.7	553	0.53	9.6	135	47	0.93	38	53	25	140	4.9	13.93	43.0526	1.1875
86	1	7	0	0	1	3	0	1	0	0	1	1	0	0	0	0	130	80	83	95	85	36.7	0.638462	7.46	1.73	37.5	20.4	19.15	16.19	0.82	1.15	4.83	13.5	39.6	81.8	492	0.495	10.1	104	40	0.65	22	33	15	140	56.4	1.5	19.7439	0.713043
73	1	4	0	1	0	2	1	1	1	0	1	0	0	0	0	0	134	75	107	95	85	36.5	0.798507	7.21	5.67	75	15.8	30.31	14.85	1.02	1.96	4.57	13.3	40.8	89.2	484	0.548	11.3	444	35	1.36	40	18	14	140	11.2	11.89	14.5588	0.520408
84	1	8	0	0	1	3	0	0	0	0	1	1	1	0	0	0	160	80	108	95	85	37.5	0.675	7.29	1.37	44.9	21.3	12.59	10.21	0.65	1.16	2.85	9	26.1	91.6	205	0.219	10.7	320	66	0.95	33	22	20	129	88	0.89	15.7077	0.560345
71	1	10	1	1	1	3	0	1	0	0	1	1	1	0	0	0	131	61	81	94	86	37.5	0.618321	7.39	3.39	34.2	20.4	7.67	7.15	0.22	0.29	3.88	11.2	31.1	80.2	252	0.241	9.6	612	95	1.9	26	122	37	129	265.2	29.11	32.5	0.758621
64	1	8	0	0	0	3	0	0	0	0	1	0	0	0	0	0	120	70	78	93	89	37.2	0.65	7.43	1.5	42.8	28.2	13.61	11.7	0.98	0.91	4.66	13.6	40.1	86.1	217	0.207	9.5	109	46	0.98	34	39	37	137	249.2	0.16	11.9388	1.07692
63	0	6	1	1	1	3	0	1	0	0	1	1	1	1	0	0	140	89	94	91	86	36.5	0.671429	7.16	4.45	44.4	15.7	14.7	13.14	1.05	0.41	3.08	10	30.4	98.4	244	0.243	9.9	501	76	2.26	38	73	43	136	133.8	13.67	12.5143	2.56098
81	0	13	0	1	1	3	0	0	1	0	1	0	0	0	0	0	90	60	107	92	85	36.7	1.18889	7.31	3.55	44.7	22.4	18.24	16.81	0.74	0.64	4.93	13.4	41.5	84.1	430	0.477	11.1	162	94	1.89	33	94	68	142	36.3	1.13	22.7162	1.15625
67	1	6	0	0	0	3	0	0	0	0	0	1	0	0	0	1	140	80	87	92	86	36.9	0.621429	7.42	1.68	38.8	24.5	4.69	3.81	0.48	0.39	4.05	13	37.6	92.8	224	0.253	11.3	120	57	1.01	31	44	18	134	162.8	0.22	7.9375	1.23077
98	1	13	0	1	1	3	1	1	0	0	1	1	0	0	0	0	150	70	85	88	70	36.7	0.566667	7.46	2.67	29.5	20.6	11.43	9.63	0.99	0.8	4.59	15	41.8	91.2	140	0.153	11	151	74	0.92	32	46	44	143	47	0.17	9.72727	1.2375
67	1	12	0	0	0	3	0	0	0	0	1	1	0	0	0	0	110	65	85	96	89	36.5	0.772727	7.47	2.3	41.1	29.4	11.22	8.85	1.41	0.79	4.53	13.7	38.7	85.4	313	0.33	10.5	294	61	0.95	29	33	29	133	156.9	0.14	6.2766	1.78481
75	1	6	1	1	1	1	1	0	0	0	0	0	0	0	0	0	85	50	125	86	68	39.1	1.47059	7.25	6.2	70.4	36.3	4.61	4.35	0.12	0.13	4.36	14.5	43	98.7	107	0.107	10.1	132	55	0.48	24	22	27	137	83.6	3.62	36.25	0.923077
63	1	9	0	1	0	3	0	1	1	0	0	0	0	0	0	0	90	60	95	94	85	36.8	1.05556	7.45	3.48	32.4	22.1	30.06	26.12	2.49	1.4	5.3	15.4	43.9	82.8	244	0.274	11.2	147	75	1.22	37	14	14	129	293	16.91	10.49	1.77857
85	1	7	0	1	0	3	0	1	0	0	1	1	0	0	0	0	140	70	98	92	88	37	0.7	7.45	1.42	33.4	22.8	14.25	11.93	1.45	0.73	3.86	11.9	34.3	88.9	181	0.224	12.4	114	99	1.5	31	11	8	131	215.9	1.2	8.22759	1.9863
26	0	16	0	0	0	3	0	0	0	0	0	0	0	0	0	0	120	70	95	98	89	36.8	0.791667	7.38	0.78	45.4	26.7	13.54	7.66	4.5	1.17	3.4	8.1	25.9	76.2	618	0.497	8	102	78	0.71	25	17	19	139	115	0.03	1.70222	3.84615
69	0	11	0	1	0	3	0	1	0	0	1	1	0	0	0	0	135	74	75	95	89	36.8	0.555556	7.4	2.08	34.8	21.4	15.07	9.31	4.75	0.7	4.3	11	33.6	78.1	422	0.43	10.2	313	35	0.75	37	15	13	132	2	0.06	1.96	6.78571
77	1	7	0	1	1	3	0	0	0	0	0	1	0	0	0	0	150	80	75	92	88	36.5	0.5	7.36	1.28	43.8	24.3	9.23	7.9	0.79	0.46	4.05	12.8	38.1	94.1	268	0.274	10.2	125	63	1.19	28	31	33	132	196.4	0.11	10	1.71739
83	0	8	0	1	0	3	1	0	1	0	0	1	1	0	0	0	129	68	120	94	85	36.5	0.930233	4.38	1.2	42	24.5	6.82	5.08	0.98	0.73	5.09	13.6	43.5	85.3	308	0.295	9.6	79	41	0.87	31	9	8	141	194.5	0.31	5.18367	1.34247
83	0	4	0	0	0	3	0	1	0	0	0	1	0	0	0	0	140	60	80	97	89	36.6	0.571429	7.39	1.06	33.9	20.2	9.39	6.91	1.48	0.77	3.74	10.5	32.2	86.1	334	0.327	9.8	89	111	1.84	29	17	14	136	245.2	0.04	4.66892	1.92208
68	0	9	0	0	0	3	0	0	0	0	1	1	0	0	0	0	123	66	76	97	89	36.5	0.617886	7.47	1.29	41.8	29.9	16.5	13.7	1.69	1.07	4.54	13.8	40.8	90	274	0.296	10.8	132	35	0.5	35	17	6	138	167.2	0.14	8.10651	1.57944
60	0	9	0	0	1	3	0	1	1	0	1	1	0	1	0	0	98	56	78	97	89	38.1	0.795918	7.45	1.75	33.7	23.1	27.89	25.83	0.78	1.16	3.3	9.1	27.9	84.7	368	0.382	10.4	173	109	1.66	21	10	7	127	397	0.48	33.1154	0.672414
70	1	9	0	1	1	3	0	1	0	0	1	1	0	0	0	0	150	90	77	95	80	36.5	0.513333	7.42	1.66	29.8	19.1	11.01	9.62	0.74	0.62	4.2	11	33	78.7	200	0.222	11.1	197	106	1.35	32	61	151	131	112.5	0.91	13	1.19355
81	1	10	1	0	1	3	1	0	1	0	1	1	0	1	1	0	95	58	121	91	82	38.5	1.27368	7.27	1.89	25.4	11.5	30.9	29.09	0.94	0.74	2.89	8.7	26.7	92.5	334	0.359	10.7	92	128	4.26	16	17	10	132	268.5	4.45	30.9468	1.27027
71	0	5	0	0	0	3	0	1	0	0	1	1	0	0	0	0	130	90	94	92	88	36.5	0.723077	7.45	1.44	34.7	23.6	16	12.45	2.69	0.82	4.58	13.2	39.8	87	211	0.239	11.3	142	47	1.19	35	28	22	134	200.6	0.17	4.62825	3.28049
81	0	12	0	0	0	3	0	0	0	0	1	1	0	0	0	1	100	60	125	92	82	37.1	1.25	7.52	5.49	25.4	20.4	19.38	18.92	0.24	0.19	4.66	13	39.1	84	243	0.244	10.1	161	46	0.83	24	21	30	128	300	0.95	78.8333	1.26316
78	1	13	0	1	0	3	0	1	0	0	1	1	0	0	0	0	160	92	85	95	88	38.2	0.53125	7.41	3.17	38.2	24.1	22.82	21.36	0.7	0.72	4.73	14.2	41.7	88.2	167	0.144	8.6	139	40	0.82	32	14	7	135	31.2		30.5143	0.972222
52	0	8	0	0	0	3	0	0	0	0	1	0	0	0	0	0	110	80	92	95	89	38.1	0.836364	7.45	0.84	40.1	27.8	8.22	6.76	1.03	0.42	5.02	13.5	40.3	80.3	209	0.166	8	175	29	0.79	38	11	5	134	262.6	0.1	6.56311	2.45238
65	1	8	0	1	0	3	0	0	0	0	0	0	0	0	0	0	129	79	82	94	89	36.4	0.635659	7.37	2.44	39.6	22.5	26.32	25.31	0.69	0.24	4.87	14.6	43.5	89.4	411	0.352	8.6	276	48	0.83	28	23	21	138	240.6	0.55	36.6812	2.875
85	1	5	0	1	1	3	0	1	1	0	1	1	0	0	0	0	110	80	72	98	90	36.5	0.654545	7.45	2.48	46.7	31.8	21.55	18.76	1.47	0.98	3.77	10.3	32	84.8	312	0.267	8.6	148	130	0.97	16	43	82	136	246.4	0.17	12.7619	1.5
65	1	5	1	1	1	3	1	1	0	0	1	1	1	0	0	0	140	80	84	92	88	36.4	0.6	7.48	2.9	30.8	22.4	12.22	10.11	1.17	0.9	4.06	11.7	35.4	87.2	150	0.154	10.3	98	49	0.97	31	45	25	134	187	0.24	8.64103	1.3
91	0	9	0	1	1	3	1	1	0	0	1	0	0	0	0	0	125	75	85	93	90	37.4	0.68	7.36	1.36	38.5	21.6	20.63	18.51	1.03	1.04	3.62	10	32.1	88.7	316	0.378	12	132	82	1.05	32	98	129	138	31.6	0.58	17.9709	0.990385
29	0	10	0	0	0	3	0	0	1	0	0	0	0	0	0	0	80	40	98	94	90	37.4	1.225	7.38	2.3	29.1	16.9	34.68	32.36	1.49	0.78	4.16	7.3	24.5	58.8	346	0.345	10	89	27	0.61	24	16	6	136	300	16.9	21.7181	1.91026
54	0	10	0	1	0	3	1	0	0	0	1	0	1	0	0	0	90	50	95	96	85	37.1	1.05556	7.46	4.19	28.8	23.9	29.78	27.89	0.95	0.95	4.56	13.3	38.8	85.1	745	0.693	9.3	223	95	1.07	25	57	96	135	117.6	2.08	29.3579	1
85	1	7	1	1	1	1	1	1	1	0	1	1	0	0	1	0	114	65	120	99	65	36.7	1.05263	7.14	1.34	76.4	26	4.53	3.9	0.28	0.33	3.66	11.1	33	90.1	233	0.274	11.8	215	63	1.66	30	177	176	139	35.7	0.24	13.9286	0.848485
32	0	4	0	0	1	3	0	0	0	0	0	0	0	0	0	0	110	60	60	98	94	36.6	0.545455	7.4	1.27	32.4	19.7	10.27	7.4	2.18	0.56	3.88	11.2	32.6	83.9	235	0.22	9.4	139	20	0.55	29	12	11	136	58.7	0.15	3.3945	3.89286
88	0	15	0	0	0	3	0	0	1	0	1	1	0	0	0	0	120	70	78	94	85	36.5	0.65	7.39	0.92	43.9	26.1	11.36	9.11	1.2	0.89	4.25	12.7	38.4	90.4	253	0.302	11.9	101	42	0.71	36	195	268	135	86.4	0.1	7.59167	1.34831
62	0	3	1	1	0	2	1	0	0	0	1	1	0	0	0	1	105	70	112	89	75	37.2	1.06667	7.34	1.24	45.2	23.9	14.95	11.29	2.22	1.14	4.13	11.6	34.9	84.6	339	0.365	10.8	90	29	0.54	26	80	109	143	177	0.32	5.08559	1.94737
49	0	7	0	0	0	3	0	0	0	0	0	0	0	0	0	0	110	60	95	93	89	36.7	0.863636	7.44	0.96	36.4	24.6	12.64	9.17	2.57	0.85	4.34	8.7	29.4	67.8	400	0.323	8.1	100	23	0.62	33	16	9	136	300	0.03	3.56809	3.02353
87	1	7	0	1	0	3	0	1	0	0	1	1	1	0	0	0	150	70	98	94	85	36.7	0.653333	7.25	7.46	53.6	23	7.75	5.35	1.87	0.32	4.32	11.8	35.2	81.5	216	0.278	12.9	92	52	1.14	31	17	6	146	4.7	15.75	2.86096	5.84375
67	0	9	0	1	0	2	0	0	1	0	1	1	0	0	0	0	95	65	82	92	86	36.5	0.863158	7.29	1.43	59.6	28.4	20.43	19.15	0.69	0.56	4.54	13.1	38.8	85.6	257	0.269	10.5	230	88	0.96	31	32	22	134	223.3	0.21	27.7536	1.23214
80	1	7	0	0	1	3	1	0	0	0	1	1	0	0	1	0	114	54	80	89	84	36.5	0.701754	7.39	0.76	32.9	19.6	9.51	7.34	1.57	0.44	3.49	10.9	31.7	91	305	0.305	10	101	57	0.86	20	12	7	140	85.9	1.7	4.67516	3.56818
55	1	2	1	1	0	1	1	0	0	0	0	1	0	0	0	1	90	60	110	96	85	36.8	1.22222	7.48	3.07	38.8	21.4	8.72	7.26	1.36	0.08	4.71	14.8	42.8	90.8	87	0.096	11	191	107	1.42	30	29	69	142	148.5	1.43	5.33824	17
49	1	14	0	1	1	3	0	0	0	0	0	1	0	0	0	0	110	70	68	93	75	36.1	0.618182	7.4	1.78	52.6	32	8.77	6.78	1.04	0.87	4.46	13.8	41.6	93.3	148	0.182	12.3	329	47	0.33	36	111	186	142	94.5	0.15	6.51923	1.1954
76	0	11	0	1	0	3	1	0	1	0	1	1	0	0	1	0	133	79	110	90	85	37.1	0.827068	7.43	1.84	38.4	25.4	15.6	13.38	1.26	5.7	4.93	13.7	40.5	82.2	230	0.225	9.8	149	54	0.98	32	13	9	136	54.6	0.2	10.619	0.221053
54	1	6	0	0	0	3	0	0	1	0	1	1	0	0	0	0	110	75	110	98	82	37.1	1	7.45	1.44	43.6	30	23.65	18.73	2.55	2.11	5.88	15.6	48.1	81.8	324	0.347	10.7	91	37	0.72	37	21	35	137	166.7	0.02	7.3451	1.20853
53	1	4	0	1	0	3	0	0	0	0	1	0	0	0	0	0	110	70	85	92	85	36.7	0.772727	7.53	1.26	31.9	26.1	6.14	4.62	0.97	0.54	3.81	13	35.6	93.4	267	0.266	10	99	26	0.59	23	197	155	126	287	0.11	4.76289	1.7963
59	1	14	0	1	1	3	0	0	0	1	1	0	0	0	0	1	100	65	85	96	85	36.5	0.85	7.39	1.7	32.8	19.6	5.74	4.25	0.8	0.61	4.01	10.9	31.6	78.8	83	0.065	7.9	90	60	0.75	22	27	20	133	212.3	0.24	5.3125	1.31148
64	0	4	0	1	0	3	0	0	1	0	1	1	0	0	0	0	100	80	95	92	85	36.5	0.95	7.35	2.03	60.1	33	9.41	6.7	1.43	0.74	6.18	16.9	51.1	82.6	183	0.22	12	78	60	1.02	35	35	24	140	78.7	0.21	4.68531	1.93243
24	0	14	0	0	0	3	1	0	0	0	0	0	0	0	0	1	110	85	98	96	85	38.5	0.890909	7.44	1.26	37.4	25.1	4.1	3.21	0.74	0.14	3.63	10.4	29.3	80.6	72	0.084	11.6	110	20	0.49	29	62	26	126	146.1	0.33	4.33784	5.28571
76	1	15	0	1	0	2	1	0	0	0	0	1	0	0	1	0	130	70	100	85	75	38.1	0.769231	7.37	3.49	41.3	23.7	9.61	8.65	0.64	0.3	4.41	12.2	39.1	88.7	152	0.172	11.3	297	78	0.53	19	20	16	54	66.9	0.21	13.5156	2.13333
78	0	9	0	1	0	3	1	0	0	0	1	1	0	0	1	0	110	65	96	89	75	37.5	0.872727	7.43	1.79	36.7	23.9	6.79	6.19	0.29	0.3	3.81	13.6	41.5	109	214	0.246	11.5	146	81	0.94	19	32	18	138	164.7	0.43	21.3448	0.966667
73	1	3	0	1	1	2	1	0	1	0	0	0	0	0	0	0	109	70	98	93	80	38.1	0.899083	7.32	1.63	65	32.2	13.1	11.11	1.1	0.84	5.18	15.9	51.3	99	135	0.159	11.8	120	61	1.17	32	24	16	137	25.8	0.21	10.1	1.30952
71	1	6	0	1	0	3	0	0	1	0	1	1	0	1	0	0	170	72	78	92	86	36.7	0.458824	7.42	1.68	39.7	26.2	9.62	5.63	3.05	0.7	4.47	11.9	37	82.9	376	0.35	9.3	537	56	1.72	29	11	14	132	100.7	0.23	1.8459	4.35714
82	0	6	0	1	1	3	1	1	0	0	1	1	0	1	0	0	157	105	80	88	70	36.5	0.509554	7.37	1.81	31.1	17.9	10.67	10.3	0.28	0.08	4.33	11.8	36.8	85.1	189	0.229	12.1	407	157	3.01	35	31	60	132	15.7	0.2	36.7857	3.5
89	0	6	0	0	0	3	0	0	0	0	1	1	0	0	0	0	120	70	71	98	78	36.5	0.591667	7.44	3.22	37.3	24.8	3.4	2.29	0.91	0.15	3.53	12.2	39	110.5	125	0.143	11.5	106	232	3.44	20	7	4	134	136.2	0.5	2.51648	6.06667
80	1	14	0	1	0	3	1	0	1	0	1	1	0	0	0	1	126	75	98	98	90	36.2	0.777778	7.42	1.76	46.7	30	12.32	9.91	1.95	0.43	3.93	13.1	40.2	102.4	126	0.12	9.5	104	61	1.75	37	16	7	137	246.1	0.21	5.08205	4.53488
63	1	9	1	1	1	3	0	0	0	0	0	0	0	0	0	1	100	60	110	95	80	36.8	1.1	7.49	1.45	30.4	23.1	14.57	11.94	2.1	0.43	3.6	11	34.6	96	374	0.341	9.1	113	61	0.63	33	40	41	3.21	68.2	39.62	5.68571	4.88372
80	1	10	0	1	0	3	1	0	0	0	1	1	1	0	1	0	110	60	105	94	90	36.5	0.954545	7.38	2.42	45	26	12.26	6.66	5.25	0.2	3.85	11.4	36.2	94	269	0.294	10.9	382	85	1.07	32	18	28	147	23	0.28	1.26857	26.25
63	1	9	0	1	1	3	0	0	1	0	1	0	0	0	0	0	173	104	78	94	85	36.5	0.450867	7.5	1.35	27.5	21.2	20.44	19.25	0.54	0.63	3.88	11.8	34.4	88.6	196	0.201	10.2	127	41	1.16	35	30	55	127	96.9	0.86	35.6481	0.857143
64	1	16	0	1	0	2	1	0	1	0	1	0	1	0	0	0	115	76	112	88	70	37.5	0.973913	7.25	5.76	52.1	22.5	14.88	10.1	4.36	0.28	5.56	17.4	54.2	97.4	172	0.162	9.4	45	90	1.94	31	164	156	143	210.5	63.39	2.31651	15.5714
85	1	7	0	1	0	3	0	1	0	0	1	1	0	0	0	0	110	60	98	96	90	37	0.890909	7.28	1.94	41.9	19.5	6.54	6.01	0.15	0.36	4.21	13.1	39.9	94.8	234	0.209	9	112	67	1.36	30	22	11	139	10.5	22.09	40.0667	0.416667
86	1	8	0	1	0	3	0	1	0	0	0	0	0	0	0	0	110	80	63	95	89	37.1	0.572727	7.48	1.37	36.8	27.1	10.06	8.24	1.06	0.64	4.16	12.1	38.5	92.5	383	0.348	9.1	149	38	0.56	24	13	6	136	123.9	0.09	7.77358	1.65625
65	0	8	0	0	0	3	0	1	0	0	1	1	0	0	0	0	120	80	102	96	88	37.5	0.85	7.53	2.37	26.5	21.9	17.45	14.65	1.8	0.98	3.45	10.5	32.4	93.8	173	0.188	10.9	265	47	0.88	33	29	28	130	84.7	1.66	8.13889	1.83673
85	1	25	0	1	0	3	1	0	0	0	0	0	1	0	1	0	140	90	120	89	95	37	0.857143	7.5	3.05	31.1	24.1	16.3	14.27	1.3	0.71	4.84	15.3	47.1	97.2	274	0.275	10.1	182	76	1.76	29	31	18	150	263.7	2.3	10.9769	1.83099
74	1	15	0	0	0	3	0	1	0	0	1	1	0	0	0	1	80	50	79	92	89	36.4	0.9875	7.4	1.02	42.7	26.3	6.37	5.24	0.48	0.63	3.39	10	30.9	91.1	347	0.344	9.9	122	98	2.09	27	10	8	139	180.2	0.14	10.9167	0.761905
24	0	7	0	0	0	3	0	0	0	0	0	0	0	0	0	0	122	70	127	95	89	37.7	1.04098	7.46	1.39	31.8	22.2	22.37	19.01	2.01	1.24	4.83	12.7	38.4	79.4	336	0.316	9.4	109	12	0.63	32	15	13	139	160.7	0.47	9.45771	1.62097
81	1	26	0	1	1	2	1	1	0	0	1	1	1	1	1	0	89	64	127	94	75	38.1	1.42697	7.23	4.39	61.1	25.2	6.98	3.8	2.59	0.58	5.32	15.7	50.2	94.3	357	0.367	10.3	208	175	2.16	32	22	17	155	231	2.02	1.46718	4.46552
87	1	4	0	0	0	3	1	0	0	0	1	0	0	0	1	0	120	80	85	94	88	36.8	0.708333	7.36	1	45	24	18.09	15.14	1.88	0.96	4.39	13	39	88.7	426	0.372	8.7	94	33	0.81	27	47	73	138	24.3	0.1	8.05319	1.95833
69	1	9	0	0	0	2	1	1	1	0	0	1	0	0	0	0	77	47	102	92	88	37.2	1.32468	7.46	1.83	29.6	20.9	16.28	14.96	0.99	0.31	4.66	10.6	34.5	74	205	0.186	9.1	81	53	1.33	30	17	13	132	185.3	2.98	15.1111	3.19355
79	1	21	0	0	0	3	1	0	0	0	1	1	1	1	1	0	92	65	121	90	85	38.1	1.31522	7.34	1.23	33.1	17.7	11.29	9.91	0.71	0.6	4.2	12.5	38.1	90.7	177	0.165	9.3	107	123	1.9	23	53	14	140	70	1.2	13.9577	1.18333
63	1	1	1	1	1	2	1	1	0	0	1	1	0	0	0	1	75	40	140	89	65	39.2	1.86667	7.17	4.6	62	18	1.22	1.07	0.07	0.04	4.02	12.9	36.9	91.7	292	0.255	8.7	296	44	1.02	25	17	7	130	52.8	12.8	15.2857	1.75
78	0	16	1	1	1	1	1	1	0	0	1	1	1	1	1	1	75	60	145	82	60	38.9	1.93333	7.19	5.2	68	16	18.3	15.9	1.24	0.94	2.68	8.3	27.2	101.7	252	0.272	10.8	251	157	6.05	25	21	9	134	131	5.66	12.8226	1.31915
41	0	8	0	0	0	3	1	0	1	0	0	1	0	0	0	0	110	60	111	96	92	36.5	1.00909	7.36	1.01	48	24	21.92	17.5	3.29	1.04	4.2	10.1	33.2	79	780	0.646	8.3	134	19	0.57	28	18	20	140	107.2	0.09	5.31915	3.16346
																							#DIV/0!
[truncated: 7 more columns]
